# Supplementary material for: N′-(2-Chloro­benzyl­idene)-4-hydroxy­benzohydrazide
Source: Acta Crystallogr Sect E Struct Rep Online. 2009 Aug 8;65(Pt 9):o2098. doi: 10.1107/S1600536809030797 (PMC2969926; doi:10.1107/S1600536809030797)
Supplement: Supplementary file 2 [file e-65-o2098-Isup2.hkl]

# 
# h,k,l, Fc-squared, Fo-squared, sigma(Fo-squared) and status flag 
# 
data_I
_shelx_title ' P212121 in P2(1)2(1)2(1)' 
_shelx_refln_list_code          4 
_shelx_F_calc_maximum      155.05 
_exptl_crystal_F_000       568.00 
_reflns_d_resolution_high  0.8242 
 
loop_ 
 _symmetry_equiv_pos_as_xyz 
 'x, y, z' 
 '-x+1/2, -y, z+1/2' 
 '-x, y+1/2, -z+1/2' 
 'x+1/2, -y+1/2, -z' 
 
_cell_length_a     7.2851 
_cell_length_b    11.7158 
_cell_length_c    14.9782 
_cell_angle_alpha  90.000 
_cell_angle_beta   90.000 
_cell_angle_gamma  90.000 
 
_shelx_F_squared_multiplier     1.000 
 
loop_ 
 _refln_index_h 
 _refln_index_k 
 _refln_index_l 
 _refln_F_squared_calc 
 _refln_F_squared_meas 
 _refln_F_squared_sigma 
 _refln_observed_status 
   2   0   0     5856.51     5833.32     70.28 o 
   4   0   0     8684.61     8982.26    116.50 o 
   6   0   0        8.72        1.91      4.42 o 
   8   0   0       63.98       74.52     16.51 o 
   1   1   0      811.10      740.80     10.84 o 
   2   1   0      201.30      167.11      5.76 o 
   3   1   0       27.98       27.00      3.72 o 
   4   1   0     1654.03     1710.71     20.55 o 
   5   1   0      158.79      160.12      7.75 o 
   6   1   0      288.27      272.28      9.45 o 
   7   1   0        1.31        1.97      3.52 o 
   8   1   0        7.83       15.09      6.33 o 
   0   2   0     3506.94     3314.49     41.03 o 
   1   2   0     2258.21     2217.04     19.10 o 
   2   2   0     1117.49     1066.24     14.64 o 
   3   2   0      273.74      243.22      6.49 o 
   4   2   0      785.71      841.53     28.05 o 
   5   2   0      222.73      233.54     16.46 o 
   6   2   0       10.63       11.01      4.33 o 
   7   2   0        4.32       11.59      5.07 o 
   8   2   0        1.80        2.53      5.83 o 
   1   3   0       84.34       68.76      4.39 o 
   2   3   0      104.62      104.12      4.71 o 
   3   3   0       36.05       33.66      6.85 o 
   4   3   0     1531.62     1599.10     19.10 o 
   5   3   0      265.58      252.85     11.29 o 
   6   3   0       54.87       59.97      6.52 o 
   7   3   0       28.59       32.56      6.61 o 
   8   3   0       44.58       53.09     10.40 o 
   0   4   0     6160.95     5784.50     74.76 o 
   1   4   0      580.28      521.16     13.92 o 
   2   4   0     1481.09     1378.37     16.80 o 
   3   4   0     2021.34     2001.42     27.57 o 
   4   4   0        5.59        3.62      3.35 o 
   5   4   0        7.51       13.27      4.52 o 
   6   4   0       29.52       20.59      7.10 o 
   7   4   0       31.46       21.73      5.94 o 
   8   4   0        5.20       -0.04      6.38 o 
   1   5   0      983.53     1005.27     21.91 o 
   2   5   0     5330.68     5480.68     45.79 o 
   3   5   0      181.70      194.79     10.79 o 
   4   5   0       54.31       56.02      8.70 o 
   5   5   0       75.02       89.32     17.63 o 
   6   5   0       40.65       38.07      6.38 o 
   7   5   0        0.20       -1.41      5.11 o 
   8   5   0        0.14       -2.11      8.25 o 
   0   6   0        0.25       23.35      9.43 o 
   1   6   0      335.62      345.82     11.06 o 
   2   6   0      528.49      465.75     17.01 o 
   3   6   0        1.72       -1.35      2.54 o 
   4   6   0      444.69      456.37     14.57 o 
   5   6   0        2.49       -0.94      3.81 o 
   6   6   0       14.00       19.03      5.80 o 
   7   6   0        7.48        9.10      5.92 o 
   1   7   0      135.39      141.93     11.07 o 
   2   7   0       11.30        4.32      4.04 o 
   3   7   0       59.79       71.06      6.34 o 
   4   7   0        4.14        9.68      3.63 o 
   5   7   0        5.66        4.04      4.12 o 
   6   7   0        4.49       10.12      4.78 o 
   7   7   0        0.49       -6.90      4.60 o 
   0   8   0      104.51      119.56     17.45 o 
   1   8   0      283.58      265.37     15.59 o 
   2   8   0        0.75        4.31      5.65 o 
   3   8   0      357.05      361.12     12.08 o 
   4   8   0        0.00       -0.37      4.02 o 
   5   8   0       32.25       43.13      8.55 o 
   6   8   0        5.43        1.77      4.87 o 
   7   8   0        1.23        5.70      5.74 o 
   1   9   0       34.87       26.72      8.27 o 
   2   9   0       11.14        9.51      5.52 o 
   3   9   0       15.47        8.01      4.41 o 
   4   9   0        1.83        5.09      4.09 o 
   5   9   0       11.70       12.52      8.29 o 
   6   9   0        8.67       10.68      5.31 o 
   0  10   0       96.42      113.67     19.10 o 
   1  10   0       15.44       29.90      9.33 o 
   2  10   0      205.36      221.75     19.03 o 
   3  10   0      175.63      156.63     10.12 o 
   4  10   0       98.94      105.92      9.46 o 
   5  10   0       39.15       40.26      6.74 o 
   6  10   0        0.63        1.44      6.06 o 
   1  11   0       61.10       47.14     11.82 o 
   2  11   0      149.73      125.90     15.31 o 
   3  11   0      224.96      204.51     20.87 o 
   4  11   0       35.59       29.64      5.85 o 
   5  11   0       21.03       20.13      5.71 o 
   0  12   0      348.03      381.80     35.14 o 
   1  12   0       21.51       26.06     14.50 o 
   2  12   0       49.87       73.93     10.70 o 
   3  12   0        4.12       -0.32      6.29 o 
   4  12   0        0.76        4.19      4.49 o 
   1  13   0        5.88       -4.29     15.45 o 
   2  13   0        2.00        7.94     10.38 o 
   3  13   0        0.20       -0.47      7.05 o 
   0  14   0        2.89       -3.30     12.50 o 
   1  14   0      116.84      107.40     18.04 o 
   1   0   1       24.45       22.79      2.71 o 
   2   0   1    23206.21    23444.24    122.77 o 
   3   0   1      155.08      156.38      6.77 o 
   4   0   1      799.38      746.86     15.84 o 
   5   0   1        6.79        8.89      4.12 o 
   6   0   1       80.27       93.66      7.05 o 
   7   0   1        9.10        7.53      4.01 o 
   8   0   1        1.97        6.37      8.25 o 
  -8   1   1       60.81       65.70     10.90 o 
  -7   1   1        5.78       12.89      4.61 o 
  -6   1   1      199.57      193.80     12.07 o 
  -5   1   1       33.17       39.34      5.02 o 
  -4   1   1     2773.69     2757.50     27.32 o 
  -3   1   1      606.46      618.19     20.97 o 
  -2   1   1    24039.04    23055.08     92.20 o 
  -1   1   1      705.53      655.79      8.01 o 
   0   1   1     1387.87     1387.35     19.34 o 
   1   1   1      696.81      619.74     15.80 o 
   2   1   1    23805.76    23057.81    118.33 o 
   3   1   1      605.61      637.80     12.08 o 
   4   1   1     2768.74     2811.32     27.41 o 
   5   1   1       34.87       40.23      4.80 o 
   6   1   1      202.94      203.69     15.01 o 
   7   1   1        5.96        2.83      3.80 o 
   8   1   1       60.79       44.81     12.26 o 
  -8   2   1       13.84        8.47      6.68 o 
  -7   2   1       12.78        6.60      5.30 o 
  -6   2   1      297.29      272.53     10.71 o 
  -5   2   1       16.29       14.58      3.06 o 
  -4   2   1       22.90       18.57      3.18 o 
  -3   2   1      224.42      233.45      7.62 o 
  -2   2   1     2391.17     2400.92     21.94 o 
  -1   2   1      933.83      920.17     12.93 o 
   0   2   1     4050.69     3830.60     56.36 o 
   1   2   1      935.86      901.10     11.86 o 
   2   2   1     2402.65     2364.20     42.91 o 
   3   2   1      219.06      236.77      6.87 o 
   4   2   1       21.68       25.46      3.66 o 
   5   2   1       15.51       14.33      3.73 o 
   6   2   1      295.31      295.65     19.42 o 
   7   2   1       13.12        8.77      4.40 o 
   8   2   1       13.72       17.09      7.24 o 
  -8   3   1       31.27       13.99      7.75 o 
  -7   3   1        1.91        8.05      7.55 o 
  -6   3   1       55.63       63.57      6.85 o 
  -5   3   1       36.48       42.82      5.13 o 
  -4   3   1      595.31      597.07     11.20 o 
  -3   3   1      415.39      405.94     10.36 o 
  -2   3   1      994.71      940.68     16.27 o 
  -1   3   1     3831.30     3674.97     28.70 o 
   0   3   1      171.78      173.92      5.94 o 
   1   3   1     3842.46     3621.40     29.79 o 
   2   3   1      997.12      915.39     12.82 o 
   3   3   1      422.79      405.02      8.62 o 
   4   3   1      597.62      612.59     11.99 o 
   5   3   1       37.44       43.68      6.33 o 
   6   3   1       55.69       44.89      6.84 o 
   7   3   1        1.76        7.44      4.63 o 
   8   3   1       31.22       20.95      8.08 o 
  -8   4   1       10.72       25.33      8.15 o 
  -7   4   1       17.66       35.70      8.15 o 
  -6   4   1       77.67       85.00      7.33 o 
  -5   4   1      167.18      152.37     11.20 o 
  -4   4   1      131.82      132.44      9.97 o 
  -3   4   1      342.11      349.57     10.41 o 
  -2   4   1       94.01      100.18      5.06 o 
  -1   4   1      154.48      154.26      6.49 o 
   0   4   1     1557.56     1572.80     18.78 o 
   1   4   1      152.92      152.84     10.62 o 
   2   4   1       95.74       95.71      5.85 o 
   3   4   1      346.90      339.89      9.34 o 
   4   4   1      134.79      147.40      8.88 o 
   5   4   1      167.93      158.90     10.15 o 
   6   4   1       76.78       79.08      8.74 o 
   7   4   1       17.20       15.99      6.13 o 
   8   4   1       10.71       11.02     10.02 o 
  -8   5   1        8.38       21.92      8.19 o 
  -7   5   1       26.92       23.61      7.55 o 
  -6   5   1        3.69        8.85      3.99 o 
  -5   5   1       18.00       15.95      6.74 o 
  -4   5   1       94.17       93.11      7.23 o 
  -3   5   1      142.79      148.95      7.03 o 
  -2   5   1      788.50      775.06     13.42 o 
  -1   5   1      843.42      815.43     14.94 o 
   0   5   1     4151.29     4268.06     47.60 o 
   1   5   1      845.20      821.58     16.07 o 
   2   5   1      776.93      757.34     23.70 o 
   3   5   1      142.74      162.30      7.38 o 
   4   5   1       86.80       99.91      8.00 o 
   5   5   1       17.50       18.26      4.83 o 
   6   5   1        3.68       10.40      4.79 o 
   7   5   1       26.97       27.66      7.12 o 
   8   5   1        8.45       25.40      8.24 o 
  -7   6   1        0.03       -1.56      5.83 o 
  -6   6   1       63.30       61.81      7.07 o 
  -5   6   1       23.18       19.69      4.50 o 
  -4   6   1      230.03      225.38     11.21 o 
  -3   6   1       63.25       67.84      6.19 o 
  -2   6   1      968.94     1002.39     18.76 o 
  -1   6   1      192.49      206.10     11.17 o 
   0   6   1     1483.64     1692.78     31.00 o 
   1   6   1      193.08      218.05      6.60 o 
   2   6   1      970.79      975.94     27.10 o 
   3   6   1       63.92       71.86      5.96 o 
   4   6   1      223.83      218.07     18.77 o 
   5   6   1       23.19       12.33      9.54 o 
   6   6   1       62.52       59.05     17.53 o 
   7   6   1        0.03       -3.24      4.85 o 
  -7   7   1        2.26       13.56      7.03 o 
  -6   7   1       14.65       15.55      4.92 o 
  -5   7   1       30.27       36.34      5.46 o 
  -4   7   1       19.10       34.73      5.83 o 
  -3   7   1       73.84       72.72      6.53 o 
  -2   7   1      159.72      148.38      8.92 o 
  -1   7   1      767.05      750.61     22.25 o 
   0   7   1      583.29      563.41     26.34 o 
   1   7   1      759.28      743.18     13.51 o 
   2   7   1      155.94      134.66      9.39 o 
   3   7   1       70.70       62.03     10.21 o 
   4   7   1       18.02       10.84      5.82 o 
   5   7   1       31.48       34.05      9.47 o 
   6   7   1       14.32       10.59      5.13 o 
   7   7   1        2.40       -0.21      5.20 o 
  -7   8   1        0.10        3.53      7.90 o 
  -6   8   1        4.25       10.49      4.74 o 
  -5   8   1       37.80       31.95      5.73 o 
  -4   8   1        3.94        3.06      3.01 o 
  -3   8   1       33.12       22.40      4.71 o 
  -2   8   1       67.32       74.31      7.76 o 
  -1   8   1        6.83        3.84      6.57 o 
   0   8   1        0.56       -1.71      3.86 o 
   1   8   1        7.26       -0.54      3.71 o 
   2   8   1       67.19       63.19      7.56 o 
   3   8   1       32.76       37.36      6.92 o 
   4   8   1        4.17        2.82      3.45 o 
   5   8   1       36.57       30.61      6.56 o 
   6   8   1        4.25       10.88      5.79 o 
   7   8   1        0.09        7.04      5.20 o 
  -6   9   1       19.48       13.49      6.17 o 
  -5   9   1       54.80       68.45      7.55 o 
  -4   9   1        7.58        8.10      3.59 o 
  -3   9   1       70.27       61.93      7.04 o 
  -2   9   1        1.89        0.57      5.02 o 
  -1   9   1      286.59      286.18     13.24 o 
   0   9   1      177.32      173.07     10.64 o 
   1   9   1      279.72      298.29     21.70 o 
   2   9   1        1.65        1.78      6.53 o 
   3   9   1       69.30       71.05      8.93 o 
   4   9   1        8.10        7.41      4.70 o 
   5   9   1       56.27       52.70      7.97 o 
   6   9   1       19.60       23.40     13.44 o 
  -6  10   1        8.52       -4.40      9.04 o 
  -5  10   1       40.72       50.36      7.06 o 
  -4  10   1       33.72       34.16      6.91 o 
  -3  10   1        5.98        6.47      3.88 o 
  -2  10   1        5.31        2.55      5.37 o 
  -1  10   1       66.58       64.93     10.88 o 
   0  10   1      119.21      129.55     14.65 o 
   1  10   1       65.44       88.04     19.34 o 
   2  10   1        5.19        6.53      4.80 o 
   3  10   1        6.22        5.54      4.32 o 
   4  10   1       34.73       29.85      5.98 o 
   5  10   1       41.60       42.80      8.03 o 
   6  10   1        8.52       -1.82      6.22 o 
  -5  11   1      103.42       83.57      8.98 o 
  -4  11   1       20.74       18.07      5.14 o 
  -3  11   1        5.96        9.16      4.03 o 
  -2  11   1      218.74      219.60     15.94 o 
  -1  11   1      234.09      196.77     17.90 o 
   0  11   1      250.67      233.06     19.01 o 
   1  11   1      234.23      207.26     17.97 o 
   2  11   1      222.33      260.69     36.55 o 
   3  11   1        5.98       -0.39      5.87 o 
   4  11   1       19.36       25.99      6.23 o 
   5  11   1      103.49       98.02     10.91 o 
  -4  12   1        7.59       10.51      5.08 o 
  -3  12   1       27.43       14.37      6.91 o 
  -2  12   1        1.77        1.53      5.88 o 
  -1  12   1       53.60       37.78     11.34 o 
   0  12   1       33.98       26.29     10.67 o 
   1  12   1       53.67       46.96     12.72 o 
   2  12   1        1.84       12.03      8.67 o 
   3  12   1       27.40       17.56      7.12 o 
   4  12   1        7.34       -3.23      4.80 o 
  -3  13   1       65.02       57.83     11.74 o 
  -2  13   1       10.44       19.23      9.94 o 
  -1  13   1       61.08       63.58     19.22 o 
   0  13   1        8.04       10.70     10.25 o 
   1  13   1       63.68       51.52     12.07 o 
   2  13   1        9.80       -5.26      7.42 o 
   3  13   1       66.13       59.55     16.27 o 
  -1  14   1       10.14       -1.35      9.80 o 
   0  14   1        3.32        6.98     11.32 o 
   1  14   1       10.14       -4.73      8.21 o 
   0   0   2      394.44      438.87     10.14 o 
   1   0   2      695.82      712.03     12.52 o 
   2   0   2     2179.51     2036.68     22.43 o 
   3   0   2       62.58       63.61      4.88 o 
   4   0   2      351.46      345.67      9.07 o 
   5   0   2       36.56       36.97      4.64 o 
   6   0   2        4.13        2.29      4.16 o 
   7   0   2        1.59        4.77      3.55 o 
   8   0   2       11.01       14.10     12.62 o 
  -8   1   2       23.90       11.97      8.73 o 
  -7   1   2        2.60        3.65      4.89 o 
  -6   1   2      354.26      337.23     21.12 o 
  -5   1   2       32.48       35.45      4.05 o 
  -4   1   2      326.78      351.66      9.39 o 
  -3   1   2       88.11       89.48      3.96 o 
  -2   1   2     6748.93     6492.89     43.53 o 
  -1   1   2      462.87      435.00      5.25 o 
   0   1   2     8241.45     7570.28     79.59 o 
   1   1   2      459.18      415.06      9.37 o 
   2   1   2     6769.67     6519.53     55.10 o 
   3   1   2       90.01       92.90     20.28 o 
   4   1   2      320.98      312.29     22.05 o 
   5   1   2       33.38       25.56      5.01 o 
   6   1   2      351.42      364.20     14.05 o 
   7   1   2        2.50        2.75      5.20 o 
   8   1   2       23.88       11.30      7.57 o 
  -8   2   2       16.45        6.37     10.61 o 
  -7   2   2       30.09       35.90     10.26 o 
  -6   2   2      438.34      460.35     16.03 o 
  -5   2   2       65.80       77.84      5.43 o 
  -4   2   2      664.31      665.38     15.74 o 
  -3   2   2       92.11       86.04      4.41 o 
  -2   2   2      503.69      476.22      7.76 o 
  -1   2   2     2400.33     2277.94     15.04 o 
   0   2   2     5241.51     4918.66     37.38 o 
   1   2   2     2397.89     2223.34     21.11 o 
   2   2   2      521.48      491.86      8.67 o 
   3   2   2       97.78       82.89      5.49 o 
   4   2   2      656.82      652.98     14.77 o 
   5   2   2       66.90       79.67     14.50 o 
   6   2   2      436.83      462.28     16.56 o 
   7   2   2       30.15       31.93      6.82 o 
   8   2   2       16.50       11.23      8.15 o 
  -8   3   2       54.40       40.09     13.44 o 
  -7   3   2        3.43        3.98      5.50 o 
  -6   3   2       30.50       23.02      6.69 o 
  -5   3   2        1.34        0.11      3.00 o 
  -4   3   2      217.33      230.29      7.92 o 
  -3   3   2      181.93      178.85      6.56 o 
  -2   3   2      177.79      166.97      5.57 o 
  -1   3   2      601.07      593.98      8.17 o 
   0   3   2       60.53       60.78      2.91 o 
   1   3   2      597.05      616.55     11.51 o 
   2   3   2      175.42      177.05      7.18 o 
   3   3   2      183.04      178.68      7.62 o 
   4   3   2      215.65      214.18      8.41 o 
   5   3   2        1.28        1.46      4.07 o 
   6   3   2       30.68       30.52      6.06 o 
   7   3   2        3.65        8.42      4.99 o 
   8   3   2       54.42       47.27     10.41 o 
  -8   4   2        0.74        9.67     11.32 o 
  -7   4   2        0.26        1.06      5.17 o 
  -6   4   2      153.96      148.40     28.30 o 
  -5   4   2       22.05       23.46      4.60 o 
  -4   4   2      201.57      209.83      8.02 o 
  -3   4   2      647.22      599.80     11.69 o 
  -2   4   2       89.58       78.59      4.31 o 
  -1   4   2      591.07      579.57     10.00 o 
   0   4   2       77.08       66.80      3.78 o 
   1   4   2      583.39      569.58      9.55 o 
   2   4   2       81.71       80.74      5.91 o 
   3   4   2      644.53      613.86      9.92 o 
   4   4   2      201.06      211.84     10.53 o 
   5   4   2       21.31       25.71      5.53 o 
   6   4   2      152.77      165.16     11.63 o 
   7   4   2        0.23        0.90      4.72 o 
   8   4   2        0.73        3.30      9.20 o 
  -8   5   2       11.49       15.56     12.73 o 
  -7   5   2        4.92        0.57      5.60 o 
  -6   5   2        1.66       -3.77      3.84 o 
  -5   5   2       18.03       12.31      4.02 o 
  -4   5   2       10.16        8.90      3.48 o 
  -3   5   2       55.77       55.36      4.89 o 
  -2   5   2       37.43       43.16      3.89 o 
  -1   5   2      483.56      472.97     10.02 o 
   0   5   2      164.18      179.15      6.24 o 
   1   5   2      483.92      480.75      8.89 o 
   2   5   2       38.23       36.83      4.96 o 
   3   5   2       54.32       59.43      5.68 o 
   4   5   2        9.54        6.98      3.76 o 
   5   5   2       18.23       19.59      6.44 o 
   6   5   2        1.80       -1.42      3.86 o 
   7   5   2        4.93       -0.51      4.87 o 
   8   5   2       11.30       -0.16      7.41 o 
  -7   6   2       17.69       23.39      8.02 o 
  -6   6   2       37.97       32.80      6.11 o 
  -5   6   2        3.61        3.64      3.61 o 
  -4   6   2      365.49      370.43     11.35 o 
  -3   6   2      201.32      206.31      7.77 o 
  -2   6   2      494.38      464.16     10.19 o 
  -1   6   2      309.48      335.64     11.39 o 
   0   6   2       48.93       67.32      4.81 o 
   1   6   2      314.07      322.85      8.61 o 
   2   6   2      479.80      465.80     15.00 o 
   3   6   2      205.79      211.63     10.51 o 
   4   6   2      360.87      391.07     12.09 o 
   5   6   2        3.37        3.13      4.02 o 
   6   6   2       38.72       53.81     10.79 o 
   7   6   2       17.52        9.20      5.94 o 
  -7   7   2       17.16       16.44     15.09 o 
  -6   7   2       12.70       19.22      7.37 o 
  -5   7   2       11.79        9.79      3.89 o 
  -4   7   2      108.44      112.31      7.72 o 
  -3   7   2       27.88       31.68      4.59 o 
  -2   7   2      434.78      467.24     12.25 o 
  -1   7   2        5.58        2.72      4.14 o 
   0   7   2      258.89      292.02     14.52 o 
   1   7   2        6.15        3.41      3.78 o 
   2   7   2      432.92      469.10     15.96 o 
   3   7   2       26.41       32.54      6.95 o 
   4   7   2      111.03      105.30      7.72 o 
   5   7   2       11.83        5.98      5.91 o 
   6   7   2       12.87       22.24      8.91 o 
   7   7   2       17.32       11.83      6.77 o 
  -7   8   2        7.45       15.77      7.58 o 
  -6   8   2        4.15        4.37      8.03 o 
  -5   8   2       38.96       38.80      5.97 o 
  -4   8   2        9.11        4.95      3.76 o 
  -3   8   2      197.78      186.16      9.02 o 
  -2   8   2       28.84       33.03      5.40 o 
  -1   8   2      390.12      374.02     13.92 o 
   0   8   2      165.15      158.14      9.52 o 
   1   8   2      402.42      387.19     13.63 o 
   2   8   2       29.51       33.73      5.97 o 
   3   8   2      198.14      178.84     13.49 o 
   4   8   2        9.32        2.85      3.40 o 
   5   8   2       37.23       31.63      8.12 o 
   6   8   2        4.11        6.35      5.01 o 
   7   8   2        7.66        9.83      6.38 o 
  -6   9   2        7.59        0.64      5.49 o 
  -5   9   2        0.36        2.88      4.04 o 
  -4   9   2       39.50       40.77      5.43 o 
  -3   9   2       33.27       27.06      4.82 o 
  -2   9   2       43.73       47.06      7.58 o 
  -1   9   2        2.78       -2.66      4.96 o 
   0   9   2       10.09       13.99      5.52 o 
   1   9   2        2.85        8.65      6.63 o 
   2   9   2       44.28       51.73      7.39 o 
   3   9   2       31.97       36.99      6.79 o 
   4   9   2       38.85       36.31      5.92 o 
   5   9   2        0.52        6.55      4.99 o 
   6   9   2        7.54        3.42      9.98 o 
  -6  10   2       14.35       12.91      8.37 o 
  -5  10   2       25.83       26.00      5.92 o 
  -4  10   2       35.59       36.67      6.64 o 
  -3  10   2       85.96       74.77      7.02 o 
  -2  10   2       73.14       96.24      9.99 o 
  -1  10   2       91.74       90.54      9.57 o 
   0  10   2      129.67      150.93     15.26 o 
   1  10   2       94.03       88.51     13.06 o 
   2  10   2       76.17       86.71      9.21 o 
   3  10   2       89.39       96.26     15.16 o 
   4  10   2       36.99       38.86      6.33 o 
   5  10   2       26.36       28.54      6.60 o 
   6  10   2       14.26       13.10      8.26 o 
  -5  11   2       33.45       46.98      7.14 o 
  -4  11   2       31.24       28.31      5.87 o 
  -3  11   2       79.31       80.01      8.81 o 
  -2  11   2        3.02        8.94      5.97 o 
  -1  11   2      118.17      118.69     32.07 o 
   0  11   2        7.34       10.19      9.00 o 
   1  11   2      117.44      130.72     16.63 o 
   2  11   2        3.03        1.71      7.27 o 
   3  11   2       78.59       85.60     10.25 o 
   4  11   2       30.69       30.13      6.47 o 
   5  11   2       33.24       35.23      7.08 o 
  -4  12   2       66.06       60.82     13.62 o 
  -3  12   2      104.31       93.57      9.71 o 
  -2  12   2       85.51       96.40     15.15 o 
  -1  12   2      235.84      177.04     18.26 o 
   0  12   2       28.40       69.17     13.19 o 
   1  12   2      238.20      194.29     19.46 o 
   2  12   2       83.46      105.22     27.12 o 
   3  12   2      106.91       93.09     11.17 o 
   4  12   2       65.61       50.13      7.86 o 
  -3  13   2        3.65       10.26      5.94 o 
  -2  13   2        3.87       -2.77      8.33 o 
  -1  13   2       61.90       62.81     18.16 o 
   0  13   2        9.71        6.19      8.91 o 
   1  13   2       61.22       69.79     15.56 o 
   2  13   2        4.02        6.19     13.56 o 
   3  13   2        3.47        7.25      8.59 o 
  -1  14   2       46.09       34.12     11.96 o 
   0  14   2        2.23        0.90      9.86 o 
   1  14   2       45.52       47.42     13.48 o 
   1   0   3      143.47      166.30      5.69 o 
   2   0   3     2337.18     2336.69     20.52 o 
   3   0   3      187.62      191.92      5.78 o 
   4   0   3       74.75       74.27      4.83 o 
   5   0   3       10.78       12.38      3.54 o 
   6   0   3      180.69      219.35     11.47 o 
   7   0   3        9.97        7.38      5.35 o 
   8   0   3        0.33        8.74      6.50 o 
  -8   1   3       49.70       34.90     12.50 o 
  -7   1   3        5.10        0.94      5.50 o 
  -6   1   3      102.38      127.92      9.54 o 
  -5   1   3        7.89        7.90      2.99 o 
  -4   1   3     1069.85     1105.76     30.33 o 
  -3   1   3      726.20      700.46      9.27 o 
  -2   1   3      349.12      334.57      5.00 o 
  -1   1   3      420.25      414.58      6.86 o 
   0   1   3       11.82       10.53      2.53 o 
   1   1   3      409.92      398.81      8.04 o 
   2   1   3      375.65      356.52      8.50 o 
   3   1   3      725.14      693.12     17.59 o 
   4   1   3     1049.44     1124.17     25.16 o 
   5   1   3        8.09        4.20      4.26 o 
   6   1   3      101.92      113.28     12.12 o 
   7   1   3        5.05        5.36      5.98 o 
   8   1   3       49.98       40.70      9.92 o 
  -8   2   3       55.24       87.73     19.10 o 
  -7   2   3       16.38        9.43      9.90 o 
  -6   2   3      154.74      146.96     10.20 o 
  -5   2   3       27.60       26.74      3.76 o 
  -4   2   3      466.30      508.89      9.71 o 
  -3   2   3       85.07       80.02      3.87 o 
  -2   2   3      922.05      917.81      9.84 o 
  -1   2   3       27.92       26.33      2.79 o 
   0   2   3       63.10       65.73      2.60 o 
   1   2   3       28.75       25.69      2.27 o 
   2   2   3      913.15      889.71     10.51 o 
   3   2   3       80.96       82.89      5.97 o 
   4   2   3      470.14      504.60     13.65 o 
   5   2   3       27.25       26.03      4.97 o 
   6   2   3      156.15      176.93     14.42 o 
   7   2   3       16.36       15.57      5.85 o 
   8   2   3       55.01       29.33      8.10 o 
  -8   3   3       51.57       10.85     11.79 o 
  -7   3   3        6.84        8.25      9.90 o 
  -6   3   3       33.45       42.12      8.16 o 
  -5   3   3      111.50      121.20      6.79 o 
  -4   3   3      304.97      320.86      8.94 o 
  -3   3   3      558.82      525.57      9.95 o 
  -2   3   3       55.03       60.85      3.86 o 
  -1   3   3     1219.26     1180.94     16.75 o 
   0   3   3      155.11      159.98      4.40 o 
   1   3   3     1248.84     1178.14     11.43 o 
   2   3   3       56.90       60.16      4.12 o 
   3   3   3      562.10      526.47     13.42 o 
   4   3   3      303.39      315.79     11.19 o 
   5   3   3      111.30      134.12     10.06 o 
   6   3   3       33.27       32.84      6.80 o 
   7   3   3        7.08       15.73      5.51 o 
   8   3   3       51.64       68.49     14.15 o 
  -8   4   3       39.22       40.09     14.86 o 
  -7   4   3        0.11        8.25      9.43 o 
  -6   4   3       57.12       63.61      9.45 o 
  -5   4   3      123.14      112.67      7.11 o 
  -4   4   3       17.05       20.58      3.83 o 
  -3   4   3        0.25       -0.43      4.08 o 
  -2   4   3       37.00       43.30      4.94 o 
  -1   4   3      623.16      590.58     13.45 o 
   0   4   3      990.30     1068.51     11.92 o 
   1   4   3      628.75      583.74      8.40 o 
   2   4   3       35.99       32.23      4.77 o 
   3   4   3        0.14       -1.30      1.79 o 
   4   4   3       16.42       13.74      4.49 o 
   5   4   3      122.42      109.99      9.65 o 
   6   4   3       57.54       48.08      7.77 o 
   7   4   3        0.15        4.52      5.11 o 
   8   4   3       38.97       33.59     10.42 o 
  -8   5   3        6.17       12.97     11.79 o 
  -7   5   3       23.01       20.06      7.48 o 
  -6   5   3       68.69       81.65     10.59 o 
  -5   5   3       56.52       65.45      6.19 o 
  -4   5   3       57.03       51.21      5.27 o 
  -3   5   3       17.33       19.29      4.00 o 
  -2   5   3      445.90      426.33      9.14 o 
  -1   5   3       13.86       12.73      4.05 o 
   0   5   3     1990.20     1957.97     26.41 o 
   1   5   3       12.07       12.76      2.78 o 
   2   5   3      463.83      435.88      9.66 o 
   3   5   3       18.61       16.31      3.81 o 
   4   5   3       55.06       60.23      7.14 o 
   5   5   3       56.65       66.15      7.97 o 
   6   5   3       67.02       75.81     10.31 o 
   7   5   3       22.99       31.02      7.16 o 
   8   5   3        6.04        3.26      7.51 o 
  -7   6   3        2.40        1.81      5.95 o 
  -6   6   3        2.83       10.76     13.44 o 
  -5   6   3        5.39        4.24      4.60 o 
  -4   6   3        8.39        6.26      3.94 o 
  -3   6   3       49.87       50.79      5.30 o 
  -2   6   3       45.55       54.22      4.81 o 
  -1   6   3        6.30       -0.98      4.12 o 
   0   6   3       34.45       35.35      4.15 o 
   1   6   3        5.77        8.77      2.97 o 
   2   6   3       45.63       51.84      4.45 o 
   3   6   3       50.38       51.97      7.82 o 
   4   6   3        7.84       14.39      3.93 o 
   5   6   3        5.57        6.16      4.25 o 
   6   6   3        2.53       -0.32      4.22 o 
   7   6   3        2.35       -3.36      5.60 o 
  -7   7   3        0.24        0.06      6.06 o 
  -6   7   3        7.43       -2.28      5.45 o 
  -5   7   3       93.36      109.14      8.06 o 
  -4   7   3      126.77      116.84      9.97 o 
  -3   7   3      218.57      212.14      8.50 o 
  -2   7   3      359.68      337.99      9.58 o 
  -1   7   3      250.19      221.77     12.04 o 
   0   7   3     1235.40     1266.78     27.50 o 
   1   7   3      238.91      235.05      8.85 o 
   2   7   3      367.68      372.01     12.97 o 
   3   7   3      211.67      223.90     11.55 o 
   4   7   3      130.82      135.61      8.62 o 
   5   7   3       93.23       96.04      9.81 o 
   6   7   3        7.57        4.94      5.24 o 
   7   7   3        0.27        2.38      9.00 o 
  -7   8   3       12.65       15.99      8.09 o 
  -6   8   3       20.46       21.60     14.03 o 
  -5   8   3        2.79       -3.01      4.88 o 
  -4   8   3       16.24       23.12      4.84 o 
  -3   8   3       80.45       80.76      6.55 o 
  -2   8   3        4.27        6.85      4.05 o 
  -1   8   3       29.67       37.77      7.68 o 
   0   8   3       16.27       22.74      5.70 o 
   1   8   3       29.18       31.87      5.69 o 
   2   8   3        4.60        2.36      4.46 o 
   3   8   3       83.26       83.27      8.43 o 
   4   8   3       15.65       12.35      4.12 o 
   5   8   3        2.75        4.91      4.67 o 
   6   8   3       20.42       11.78      5.99 o 
   7   8   3       12.31        5.13      6.39 o 
  -6   9   3        2.88        2.62      5.89 o 
  -5   9   3        8.63        8.39      5.72 o 
  -4   9   3        7.11        8.25      4.18 o 
  -3   9   3      233.76      238.10     10.05 o 
  -2   9   3       38.65       42.46      6.46 o 
  -1   9   3       70.28       89.21      9.15 o 
   0   9   3       55.83       65.23      7.86 o 
   1   9   3       68.39       79.91     11.22 o 
   2   9   3       38.59       24.63      5.89 o 
   3   9   3      235.13      239.45     13.28 o 
   4   9   3        7.36       13.13      4.46 o 
   5   9   3        8.96       12.38      4.57 o 
   6   9   3        2.91       10.56      5.82 o 
  -6  10   3        7.42       12.70      7.42 o 
  -5  10   3       80.52       72.96      9.47 o 
  -4  10   3        8.16        1.25      4.26 o 
  -3  10   3      153.65      145.46     10.34 o 
  -2  10   3       20.54       16.24      5.28 o 
  -1  10   3      314.44      335.05     15.27 o 
   0  10   3      192.25      220.67     35.61 o 
   1  10   3      313.37      319.65     15.14 o 
   2  10   3       19.50       25.69      6.56 o 
   3  10   3      155.83      158.00     12.19 o 
   4  10   3        8.66       13.94      4.84 o 
   5  10   3       81.89       94.16      9.23 o 
   6  10   3        7.65       14.98      6.33 o 
  -5  11   3       47.22       35.92      8.43 o 
  -4  11   3       12.60       15.36      5.59 o 
  -3  11   3       61.76       75.02     16.34 o 
  -2  11   3      131.83      114.33      9.84 o 
  -1  11   3       40.57       45.28     12.03 o 
   0  11   3      306.08      308.05     21.08 o 
   1  11   3       40.37       37.55     11.08 o 
   2  11   3      125.90      128.06     12.50 o 
   3  11   3       61.62       52.13      8.48 o 
   4  11   3       14.06       17.97      5.35 o 
   5  11   3       46.97       47.26      7.61 o 
  -4  12   3       16.94       22.30      6.14 o 
  -3  12   3       12.14       23.66      6.47 o 
  -2  12   3       24.34       23.82      8.41 o 
  -1  12   3       90.08       78.70     19.34 o 
   0  12   3       11.37       28.12     11.31 o 
   1  12   3       90.89       78.17     13.67 o 
   2  12   3       24.44       39.35     10.21 o 
   3  12   3       12.55       17.60      9.09 o 
   4  12   3       16.45       17.77      5.62 o 
  -3  13   3       52.16       46.65     17.02 o 
  -2  13   3       28.72       31.14      8.48 o 
  -1  13   3        8.19        6.39      9.17 o 
   0  13   3       56.49       32.98     19.81 o 
   1  13   3        6.69       12.27     13.56 o 
   2  13   3       29.92        7.11      9.17 o 
   3  13   3       52.28       80.15     16.90 o 
   0  14   3        3.69       28.30     15.33 o 
   0   0   4     9413.49     8780.94    155.76 o 
   1   0   4       63.74       75.84      3.27 o 
   2   0   4       47.48       40.84      4.29 o 
   3   0   4       30.54       27.96      4.45 o 
   4   0   4      116.29      111.79      6.72 o 
   5   0   4        2.43        1.39      3.12 o 
   6   0   4      220.22      228.14     20.04 o 
   7   0   4        2.88        4.08      8.96 o 
   8   0   4       34.14       42.70     11.32 o 
  -8   1   4       25.21       17.42      8.42 o 
  -7   1   4        1.98        4.18      6.04 o 
  -6   1   4       72.58       57.94     10.23 o 
  -5   1   4       67.48       61.70      6.60 o 
  -4   1   4      174.56      175.62      5.86 o 
  -3   1   4      425.93      433.32      6.73 o 
  -2   1   4      967.12      934.09     13.31 o 
  -1   1   4       74.58       76.69      2.79 o 
   0   1   4      747.68      688.65     14.45 o 
   1   1   4       75.08       83.77      4.72 o 
   2   1   4      978.06      924.63     14.75 o 
   3   1   4      424.23      434.92     34.67 o 
   4   1   4      169.23      171.91     20.99 o 
   5   1   4       67.91       68.87      9.73 o 
   6   1   4       70.82       70.54      8.07 o 
   7   1   4        2.07        0.29      8.14 o 
   8   1   4       25.55       19.78      8.09 o 
  -8   2   4       12.85       14.15     13.68 o 
  -7   2   4        4.44        2.73      6.08 o 
  -6   2   4       86.23       81.15     11.67 o 
  -5   2   4       60.81       57.12      6.19 o 
  -4   2   4      295.62      302.76      7.35 o 
  -3   2   4      200.04      189.11      5.17 o 
  -2   2   4     1121.04     1087.45     13.07 o 
  -1   2   4     2242.86     2135.78     22.02 o 
   0   2   4      597.63      581.71      7.58 o 
   1   2   4     2216.85     2108.53     21.60 o 
   2   2   4     1111.93     1102.97     13.95 o 
   3   2   4      191.54      187.10     10.86 o 
   4   2   4      301.21      302.16     11.43 o 
   5   2   4       61.36       71.68      7.43 o 
   6   2   4       86.37       82.16     16.63 o 
   7   2   4        4.55        6.43      4.93 o 
   8   2   4       12.80        7.06      5.94 o 
  -8   3   4       46.41       35.61     15.33 o 
  -7   3   4        0.03       -3.07      8.49 o 
  -6   3   4       99.81      129.94     19.10 o 
  -5   3   4        6.62       -5.06      3.70 o 
  -4   3   4       93.15       88.53      5.22 o 
  -3   3   4      217.37      216.88      6.47 o 
  -2   3   4        3.66        2.05      2.14 o 
  -1   3   4      311.95      315.94      7.51 o 
   0   3   4       85.52       83.79      5.04 o 
   1   3   4      310.09      311.62      6.45 o 
   2   3   4        3.60        3.57      3.18 o 
   3   3   4      220.87      222.87      5.72 o 
   4   3   4       93.69       82.52      6.31 o 
   5   3   4        6.54        1.66      3.18 o 
   6   3   4       99.07      100.30     13.88 o 
   7   3   4        0.05        5.78      5.16 o 
   8   3   4       46.28       51.38      9.17 o 
  -8   4   4       33.55       21.93     15.09 o 
  -7   4   4        0.82       16.51     10.85 o 
  -6   4   4        7.20        4.06      6.13 o 
  -5   4   4       16.88        5.95      6.96 o 
  -4   4   4        0.76        5.37      2.88 o 
  -3   4   4      273.87      271.74      9.22 o 
  -2   4   4     1108.49     1100.59     14.40 o 
  -1   4   4     1220.93     1233.34     24.15 o 
   0   4   4      767.80      782.81     10.56 o 
   1   4   4     1208.94     1268.32     13.63 o 
   2   4   4     1081.85     1085.63     15.46 o 
   3   4   4      267.57      263.44      6.65 o 
   4   4   4        1.08        0.60      2.84 o 
   5   4   4       16.20       17.12     10.20 o 
   6   4   4        7.09        5.98      4.34 o 
   7   4   4        0.77        6.72      5.00 o 
   8   4   4       33.43       17.73      7.66 o 
  -7   5   4       12.48       23.58     12.26 o 
  -6   5   4      162.11      147.63     12.94 o 
  -5   5   4       32.19       32.84      6.85 o 
  -4   5   4      161.81      154.13      7.47 o 
  -3   5   4      126.48      144.33      6.77 o 
  -2   5   4      170.03      163.57      6.18 o 
  -1   5   4       41.19       46.33      4.80 o 
   0   5   4     1166.65     1193.14     14.13 o 
   1   5   4       39.06       42.69      4.22 o 
   2   5   4      175.10      164.33      6.01 o 
   3   5   4      128.08      137.73      6.79 o 
   4   5   4      166.33      140.90      8.09 o 
   5   5   4       33.07       33.29      7.10 o 
   6   5   4      160.55      180.93     29.42 o 
   7   5   4       12.28       11.67      6.53 o 
   8   5   4        6.42        1.89      8.73 o 
  -7   6   4        5.06       12.50     11.79 o 
  -6   6   4       40.72       63.31      9.75 o 
  -5   6   4        4.17        4.48      5.47 o 
  -4   6   4      400.15      408.63     11.78 o 
  -3   6   4       14.15        8.09      3.86 o 
  -2   6   4      477.30      443.66     18.75 o 
  -1   6   4      184.52      183.05     14.74 o 
   0   6   4      131.62      137.61      6.51 o 
   1   6   4      180.07      182.33      6.42 o 
   2   6   4      471.15      466.73     11.05 o 
   3   6   4       13.11       13.14      4.22 o 
   4   6   4      402.30      413.13     12.82 o 
   5   6   4        4.45        1.51      4.41 o 
   6   6   4       41.45       53.68     10.87 o 
   7   6   4        4.97        2.79      5.42 o 
  -7   7   4       11.60        0.47     11.08 o 
  -6   7   4      111.48      127.07     17.10 o 
  -5   7   4       74.31       71.50     19.22 o 
  -4   7   4       77.58       68.97      6.55 o 
  -3   7   4        9.80       18.50      4.51 o 
  -2   7   4      261.33      262.77     12.21 o 
  -1   7   4      114.20      126.77      9.87 o 
   0   7   4       31.75       34.70      4.56 o 
   1   7   4      116.56      117.13      6.63 o 
   2   7   4      256.70      275.45     17.07 o 
   3   7   4        9.99        7.72      4.44 o 
   4   7   4       76.22       73.99      7.04 o 
   5   7   4       73.34       76.02      9.16 o 
   6   7   4      113.05      101.85     11.13 o 
   7   7   4       11.41        3.13      5.66 o 
  -6   8   4       19.25       13.44      7.24 o 
  -5   8   4       24.25       23.93      9.20 o 
  -4   8   4       56.61       52.59      8.82 o 
  -3   8   4       69.87       71.34      6.83 o 
  -2   8   4        6.29        6.42      4.31 o 
  -1   8   4     1099.85     1111.31     23.04 o 
   0   8   4       88.23       89.35      8.18 o 
   1   8   4     1098.12     1106.63     29.55 o 
   2   8   4        6.63        4.52      4.52 o 
   3   8   4       64.49       58.49      7.68 o 
   4   8   4       56.78       64.59      6.95 o 
   5   8   4       22.88       21.19      6.44 o 
   6   8   4       19.27       20.48      6.80 o 
   7   8   4        1.73       -7.56      7.22 o 
  -6   9   4        3.24        1.84      6.66 o 
  -5   9   4       21.43       24.17     10.14 o 
  -4   9   4       60.32       61.71      6.73 o 
  -3   9   4      348.00      346.56     13.21 o 
  -2   9   4       25.12       18.05      5.54 o 
  -1   9   4      344.07      357.74     23.35 o 
   0   9   4       25.73       36.29      9.77 o 
   1   9   4      346.39      360.03     14.52 o 
   2   9   4       25.75       32.26      6.37 o 
   3   9   4      344.57      323.02     14.74 o 
   4   9   4       60.72       61.38      7.23 o 
   5   9   4       20.54       20.35      5.28 o 
   6   9   4        3.31        4.83      5.80 o 
  -5  10   4      112.03      126.18     14.28 o 
  -4  10   4      187.32      184.38     10.97 o 
  -3  10   4      358.71      345.01     14.41 o 
  -2  10   4      424.54      415.23     23.55 o 
  -1  10   4      346.35      353.54     15.74 o 
   0  10   4        0.32       -2.43      7.31 o 
   1  10   4      357.25      367.18     28.74 o 
   2  10   4      437.51      410.71     16.47 o 
   3  10   4      363.28      386.79     16.71 o 
   4  10   4      185.82      185.56     11.55 o 
   5  10   4      111.45      118.75     10.27 o 
  -5  11   4       14.40        5.64     10.38 o 
  -4  11   4        1.18        6.25      5.41 o 
  -3  11   4       22.24       12.57      5.57 o 
  -2  11   4       20.90       22.47      6.18 o 
  -1  11   4       14.72       10.49      9.06 o 
   0  11   4        2.85       10.70      9.08 o 
   1  11   4       14.89       14.42      8.75 o 
   2  11   4       20.16       18.30      5.59 o 
   3  11   4       22.98       14.94      5.92 o 
   4  11   4        0.94        0.43      5.09 o 
   5  11   4       14.71       18.87      6.35 o 
  -4  12   4        6.97       -4.66      9.90 o 
  -3  12   4       62.25       73.62      8.96 o 
  -2  12   4       45.44       57.61     10.20 o 
  -1  12   4       73.55       67.02     14.00 o 
   0  12   4      131.86      124.60     16.17 o 
   1  12   4       73.85       93.02     14.75 o 
   2  12   4       44.02       43.84      8.50 o 
   3  12   4       61.14       58.00      9.03 o 
   4  12   4        7.56        0.05      5.06 o 
  -3  13   4       18.78       12.73     16.27 o 
  -2  13   4        9.07       24.86      8.08 o 
  -1  13   4       14.65        3.33      9.73 o 
   0  13   4        6.49       14.38      9.80 o 
   1  13   4       14.87       11.19      9.92 o 
   2  13   4        9.26        1.78     16.98 o 
   1   0   5     1020.53     1018.73     18.86 o 
   2   0   5        8.21       13.50      4.63 o 
   3   0   5      116.09      110.07      7.30 o 
   4   0   5       30.33       43.67      7.10 o 
   5   0   5        0.05       -1.08      4.03 o 
   6   0   5       60.13       40.95      8.76 o 
   7   0   5        0.01       -4.06      6.12 o 
   8   0   5       39.67       25.03     14.74 o 
  -8   1   5        7.00       15.18      8.49 o 
  -7   1   5        2.36       -2.53      6.29 o 
  -6   1   5       64.05       81.84     23.70 o 
  -5   1   5        7.53       10.50      5.64 o 
  -4   1   5      850.85      854.50     19.82 o 
  -3   1   5      178.83      168.76      4.86 o 
  -2   1   5     1204.48     1196.76     19.44 o 
  -1   1   5      512.03      531.17     11.52 o 
   0   1   5       84.37       92.15      3.36 o 
   1   1   5      513.21      523.21     19.36 o 
   2   1   5     1190.93     1143.72     17.74 o 
   3   1   5      182.74      171.08      9.87 o 
   4   1   5      852.23      863.79     18.13 o 
   5   1   5        7.82       20.06      6.55 o 
   6   1   5       65.57       79.10     16.70 o 
   7   1   5        2.27       -0.59      5.67 o 
   8   1   5        6.99        0.93      6.38 o 
  -8   2   5        8.68       -2.36     10.85 o 
  -7   2   5        8.38        6.70      7.14 o 
  -6   2   5       25.16       26.88      8.34 o 
  -5   2   5        0.55       -2.42      4.10 o 
  -4   2   5      302.35      343.35     11.01 o 
  -3   2   5       32.94       29.51      2.61 o 
  -2   2   5     1439.34     1532.39     14.38 o 
  -1   2   5       94.24       94.19      4.37 o 
   0   2   5      166.16      173.29      4.62 o 
   1   2   5       95.02       95.43      3.52 o 
   2   2   5     1424.84     1528.47     17.76 o 
   3   2   5       32.93       31.56      3.84 o 
   4   2   5      300.92      322.53     17.66 o 
   5   2   5        0.75       -0.53      3.58 o 
   6   2   5       25.82       37.31      8.19 o 
   7   2   5        8.24        6.36      6.25 o 
   8   2   5        8.72        9.21      6.38 o 
  -8   3   5       10.87       28.30     14.86 o 
  -7   3   5        7.24       12.73     11.56 o 
  -6   3   5       22.79        5.66      9.90 o 
  -5   3   5       34.63       43.25      7.06 o 
  -4   3   5       76.80       78.06     11.45 o 
  -3   3   5      300.93      284.28      7.10 o 
  -2   3   5        0.17       -1.62      2.31 o 
  -1   3   5     1241.02     1249.48     13.83 o 
   0   3   5     1027.65     1027.40     14.44 o 
   1   3   5     1272.19     1217.14     14.34 o 
   2   3   5        0.26        2.07      2.01 o 
   3   3   5      307.91      291.72      6.80 o 
   4   3   5       76.41       93.25      6.71 o 
   5   3   5       33.11       29.97      5.02 o 
   6   3   5       22.64       16.93      5.55 o 
   7   3   5        7.00       24.64      7.11 o 
   8   3   5       10.80       13.65      6.55 o 
  -8   4   5       19.07       18.16     13.68 o 
  -7   4   5        4.20       -9.67      9.90 o 
  -6   4   5        2.47       -9.20      6.13 o 
  -5   4   5       25.31       17.88      5.41 o 
  -4   4   5      470.41      489.52     12.95 o 
  -3   4   5      338.17      324.99      8.49 o 
  -2   4   5      705.91      750.88     14.47 o 
  -1   4   5     1002.45     1029.58     15.03 o 
   0   4   5     2160.95     2400.95     21.89 o 
   1   4   5     1002.52     1061.54     13.13 o 
   2   4   5      713.97      737.89     11.08 o 
   3   4   5      333.44      332.59      8.15 o 
   4   4   5      465.11      493.08     13.15 o 
   5   4   5       24.11       22.83      5.44 o 
   6   4   5        2.32        3.20      5.92 o 
   7   4   5        4.07        9.78      5.75 o 
   8   4   5       19.23        9.19      7.17 o 
  -7   5   5        4.89       -5.66      9.67 o 
  -6   5   5       14.74       10.61     10.85 o 
  -5   5   5        5.27        3.62      5.90 o 
  -4   5   5      323.16      335.43     11.92 o 
  -3   5   5       82.29       83.07      8.07 o 
  -2   5   5      903.12      887.27     17.30 o 
  -1   5   5      426.54      407.40      9.36 o 
   0   5   5      984.64      972.17     13.25 o 
   1   5   5      421.24      414.06      8.73 o 
   2   5   5      907.66      878.84     12.41 o 
   3   5   5       80.24       76.01      5.82 o 
   4   5   5      316.40      344.51     12.50 o 
   5   5   5        5.36       13.58      5.03 o 
   6   5   5       15.52       11.87      5.54 o 
   7   5   5        4.93        0.03      5.31 o 
  -7   6   5        3.41       -1.89     10.85 o 
  -6   6   5      122.30      127.34     21.70 o 
  -5   6   5      155.34      148.43     12.57 o 
  -4   6   5      387.65      413.41     14.07 o 
  -3   6   5       36.16       45.32      5.22 o 
  -2   6   5       76.14       79.59      7.39 o 
  -1   6   5      210.18      227.35      9.01 o 
   0   6   5        0.02        1.38      2.41 o 
   1   6   5      212.13      223.30      9.95 o 
   2   6   5       75.84       74.78      5.81 o 
   3   6   5       34.66       32.36      5.80 o 
   4   6   5      387.03      368.69     12.24 o 
   5   6   5      154.40      176.33     12.77 o 
   6   6   5      122.57      125.10     12.02 o 
   7   6   5        3.39       -0.14      5.42 o 
  -7   7   5        0.59        2.59     11.79 o 
  -6   7   5       14.49       13.44     11.32 o 
  -5   7   5       98.72      116.09     12.06 o 
  -4   7   5      158.69      161.70     13.58 o 
  -3   7   5      236.10      231.58     12.78 o 
  -2   7   5      189.02      187.77      9.40 o 
  -1   7   5       22.78       31.14      5.62 o 
   0   7   5     1482.83     1385.32     19.93 o 
   1   7   5       26.74       32.40      5.32 o 
   2   7   5      193.39      215.18     12.03 o 
   3   7   5      234.81      234.95     12.53 o 
   4   7   5      162.57      161.11      9.50 o 
   5   7   5       97.46      109.87     10.75 o 
   6   7   5       14.14        8.66      6.44 o 
   7   7   5        0.63       -3.66      6.86 o 
  -6   8   5        8.43       -6.84      7.55 o 
  -5   8   5       73.08       47.68      8.83 o 
  -4   8   5       41.39       42.21      7.01 o 
  -3   8   5      237.89      244.41     12.47 o 
  -2   8   5       73.63       79.71      7.86 o 
  -1   8   5       77.42       92.07     11.23 o 
   0   8   5        2.72        0.33      3.34 o 
   1   8   5       76.69       77.72      7.82 o 
   2   8   5       75.61       89.98      8.69 o 
   3   8   5      242.02      250.99     13.24 o 
   4   8   5       42.68       41.45      6.04 o 
   5   8   5       73.42       52.16      8.46 o 
   6   8   5        8.21       20.41      6.47 o 
  -6   9   5       48.51       54.72     33.25 o 
  -5   9   5      112.61      105.98     29.83 o 
  -4   9   5       18.26       27.46      8.66 o 
  -3   9   5      350.74      340.18     17.81 o 
  -2   9   5      461.52      443.55     23.37 o 
  -1   9   5     2332.03     2380.85     53.41 o 
   0   9   5      769.55      862.19     28.29 o 
   1   9   5     2306.43     2399.33     49.29 o 
   2   9   5      453.65      436.25     30.02 o 
   3   9   5      339.34      356.59     15.67 o 
   4   9   5       18.65        9.31      5.24 o 
   5   9   5      114.70      120.95     12.01 o 
   6   9   5       49.13       53.23     10.47 o 
  -5  10   5       37.81       45.85      9.43 o 
  -4  10   5       27.44       35.68     16.63 o 
  -3  10   5       43.59       41.14      6.96 o 
  -2  10   5        0.40       -4.72      4.13 o 
  -1  10   5        1.60       11.14      6.66 o 
   0  10   5      202.14      228.58     18.09 o 
   1  10   5        1.37       -1.19      4.06 o 
   2  10   5        0.51        1.43      4.89 o 
   3  10   5       44.33       51.17      8.00 o 
   4  10   5       28.40       27.80      6.97 o 
   5  10   5       37.55       42.16     12.33 o 
  -4  11   5       42.75       12.19      9.33 o 
  -3  11   5        6.68        4.39      5.24 o 
  -2  11   5      102.29      120.87     13.65 o 
  -1  11   5       25.03       39.77     11.79 o 
   0  11   5       46.23       39.01     10.41 o 
   1  11   5       25.03       13.12      8.61 o 
   2  11   5      104.02      112.84     11.20 o 
   3  11   5        6.77       16.47      6.06 o 
   4  11   5       43.34       61.98      9.68 o 
   5  11   5        0.83       15.47      9.55 o 
  -4  12   5        1.59       18.87     16.04 o 
  -3  12   5       12.86        9.25      6.08 o 
  -2  12   5        6.15       12.52      7.63 o 
  -1  12   5        2.11        2.74      6.40 o 
   0  12   5        3.47       14.89     10.38 o 
   1  12   5        1.75       -7.60      7.75 o 
   2  12   5        5.80       10.24      5.89 o 
   3  12   5       13.41       15.59      7.96 o 
   4  12   5        1.59        5.69     14.86 o 
  -2  13   5       19.37       32.48      9.25 o 
  -1  13   5       93.24      112.47     13.70 o 
   0  13   5        0.01       -1.32     13.21 o 
   1  13   5       93.19      114.14     23.58 o 
   2  13   5       20.18       16.54      9.60 o 
   0   0   6     1470.90     1425.35     25.12 o 
   1   0   6      243.69      258.29      6.58 o 
   2   0   6      645.70      632.74     14.28 o 
   3   0   6        0.17       -0.41      2.74 o 
   4   0   6      216.45      241.54     14.66 o 
   5   0   6       16.66       22.25      6.89 o 
   6   0   6       30.08       13.74      9.08 o 
   7   0   6        4.30        8.79      8.49 o 
   8   0   6        1.73       12.08      7.24 o 
  -8   1   6        1.25       -4.14      9.32 o 
  -7   1   6        2.21        0.46      6.51 o 
  -6   1   6       43.50       44.31      9.49 o 
  -5   1   6        5.70       17.97      6.14 o 
  -4   1   6      201.75      187.82     13.17 o 
  -3   1   6      101.87      105.36      4.93 o 
  -2   1   6       67.23       68.64      3.77 o 
  -1   1   6       18.51       19.68      2.33 o 
   0   1   6      557.32      602.03     12.10 o 
   1   1   6       18.85       13.29      3.35 o 
   2   1   6       66.14       81.12      7.12 o 
   3   1   6      100.40      110.15      7.31 o 
   4   1   6      203.79      198.28     18.51 o 
   5   1   6        5.56       10.32      7.19 o 
   6   1   6       43.98       53.76      8.05 o 
   7   1   6        2.19        6.60      5.50 o 
   8   1   6        1.22        2.33      7.07 o 
  -8   2   6        2.42       13.44     14.15 o 
  -7   2   6        8.07        7.10      7.42 o 
  -6   2   6       84.47       88.64     12.42 o 
  -5   2   6       93.92       97.03     11.67 o 
  -4   2   6      147.60      147.87     12.31 o 
  -3   2   6      303.16      302.38      8.22 o 
  -2   2   6     1220.22     1282.61     22.23 o 
  -1   2   6      298.07      270.49      6.90 o 
   0   2   6     4038.20     4111.94     43.12 o 
   1   2   6      283.64      274.63      6.88 o 
   2   2   6     1237.93     1277.32     17.19 o 
   3   2   6      302.34      291.21      9.15 o 
   4   2   6      147.62      154.49     12.67 o 
   5   2   6       94.62       97.76     10.31 o 
   6   2   6       83.73       81.51     16.71 o 
   7   2   6        8.00       19.54      7.50 o 
   8   2   6        2.45        4.27      5.80 o 
  -8   3   6        8.88        5.90     13.21 o 
  -7   3   6       11.53       18.16     12.50 o 
  -6   3   6        7.53        7.78      9.90 o 
  -5   3   6       94.85       96.45     17.22 o 
  -4   3   6      277.01      261.08     11.71 o 
  -3   3   6      274.75      284.73      6.93 o 
  -2   3   6      377.23      395.63     12.15 o 
  -1   3   6     1096.02     1148.60     12.87 o 
   0   3   6     4739.44     5200.68     50.69 o 
   1   3   6     1090.76     1132.30     12.25 o 
   2   3   6      368.63      386.11      8.69 o 
   3   3   6      280.21      287.63      6.94 o 
   4   3   6      276.70      265.12     10.59 o 
   5   3   6       96.33       94.90     10.18 o 
   6   3   6        7.76        8.26      4.76 o 
   7   3   6       11.64        9.24      6.88 o 
   8   3   6        8.88        6.49      6.66 o 
  -7   4   6        9.35       -0.94     10.85 o 
  -6   4   6       56.16       76.41     17.92 o 
  -5   4   6       36.74       37.73     12.03 o 
  -4   4   6      131.69      155.17     10.28 o 
  -3   4   6      144.77      138.50      6.15 o 
  -2   4   6      238.20      224.48      7.95 o 
  -1   4   6      283.52      291.88      6.96 o 
   0   4   6     2035.61     2154.68     20.23 o 
   1   4   6      279.90      291.59      6.71 o 
   2   4   6      230.55      232.55      7.00 o 
   3   4   6      142.84      156.53      6.48 o 
   4   4   6      136.59      136.70      8.46 o 
   5   4   6       37.04       45.25      6.85 o 
   6   4   6       56.74       73.14      9.48 o 
   7   4   6        9.51       11.35      6.35 o 
  -7   5   6       40.49       69.57     19.57 o 
  -6   5   6       39.43       27.59     13.68 o 
  -5   5   6       42.54       39.15     13.21 o 
  -4   5   6      225.99      215.77     12.65 o 
  -3   5   6       59.87       59.03      6.38 o 
  -2   5   6      405.60      426.49     12.60 o 
  -1   5   6      162.27      173.08      7.64 o 
   0   5   6        6.89        2.34      2.06 o 
   1   5   6      163.22      173.90      6.35 o 
   2   5   6      406.52      399.54      9.07 o 
   3   5   6       58.66       58.99     10.60 o 
   4   5   6      225.14      219.40     12.72 o 
   5   5   6       42.24       49.14     12.42 o 
   6   5   6       40.31       28.45      6.96 o 
   7   5   6       40.45       41.14      8.53 o 
  -7   6   6       59.90       60.37     19.57 o 
  -6   6   6       42.83       35.85     14.62 o 
  -5   6   6       62.54       52.35     14.86 o 
  -4   6   6       14.42       16.29      7.31 o 
  -3   6   6       47.38       60.47      7.70 o 
  -2   6   6      725.69      718.47     17.33 o 
  -1   6   6       47.67       42.08      4.59 o 
   0   6   6     1368.28     1390.14     16.01 o 
   1   6   6       45.21       51.54      4.42 o 
   2   6   6      734.39      739.94     15.06 o 
   3   6   6       48.40       47.89      6.90 o 
   4   6   6       13.06       16.99      5.20 o 
   5   6   6       62.82       60.31      8.57 o 
   6   6   6       42.31       38.47      7.87 o 
   7   6   6       59.88       53.96     10.88 o 
  -7   7   6       66.66       54.48     19.10 o 
  -6   7   6       43.92       47.16     16.27 o 
  -5   7   6       13.12        7.04      9.08 o 
  -4   7   6       86.95       95.41     10.41 o 
  -3   7   6      394.28      377.09     14.13 o 
  -2   7   6      757.27      717.24     18.50 o 
  -1   7   6      213.06      210.47     22.87 o 
   0   7   6        3.43       -0.78      3.16 o 
   1   7   6      207.61      217.29      7.78 o 
   2   7   6      753.91      708.15     16.61 o 
   3   7   6      388.11      402.55     15.45 o 
   4   7   6       88.39       81.79      9.57 o 
   5   7   6       13.57       16.75      5.71 o 
   6   7   6       43.99       55.60     11.22 o 
   7   7   6       67.24       60.36     10.52 o 
  -6   8   6       49.68       36.32     15.09 o 
  -5   8   6      132.74      130.69     13.20 o 
  -4   8   6       48.78       66.27     15.56 o 
  -3   8   6      835.65      862.90     38.79 o 
  -2   8   6      686.04      692.57     17.01 o 
  -1   8   6      837.39      845.88     22.64 o 
   0   8   6        9.01       13.59      4.40 o 
   1   8   6      868.10      845.09     22.06 o 
   2   8   6      683.07      692.13     19.49 o 
   3   8   6      848.37      893.47     31.87 o 
   4   8   6       48.66       47.30      8.53 o 
   5   8   6      129.95      161.15     13.07 o 
   6   8   6       49.72       54.44      9.43 o 
  -6   9   6        1.35        4.24     12.03 o 
  -5   9   6       51.16       59.43     16.74 o 
  -4   9   6       91.24      117.68     19.81 o 
  -3   9   6      266.62      266.18     14.11 o 
  -2   9   6      155.57      173.70     11.78 o 
  -1   9   6      291.73      296.74     12.47 o 
   0   9   6       39.25       64.36     12.38 o 
   1   9   6      293.03      298.93     25.21 o 
   2   9   6      159.21      169.42     11.82 o 
   3   9   6      264.98      258.62     14.28 o 
   4   9   6       91.43      112.02     11.43 o 
   5   9   6       49.95       47.97      8.31 o 
   6   9   6        1.28        3.83      6.91 o 
  -5  10   6        0.44        8.25     10.38 o 
  -4  10   6        1.57        3.54     10.38 o 
  -3  10   6       57.50       68.91     19.80 o 
  -2  10   6       96.37      116.10      9.48 o 
  -1  10   6      150.65      177.36     10.98 o 
   0  10   6      298.29      282.91     48.11 o 
   1  10   6      148.26      161.07     11.68 o 
   2  10   6       95.11      102.62     12.55 o 
   3  10   6       56.14       54.37      8.35 o 
   4  10   6        1.29        3.47      5.15 o 
   5  10   6        0.39       -2.49      4.78 o 
  -4  11   6        9.33       10.85     12.73 o 
  -3  11   6       59.21       63.13     13.91 o 
  -2  11   6       24.50       22.89      6.53 o 
  -1  11   6       39.13       46.27      8.86 o 
   0  11   6        2.76        0.43     13.68 o 
   1  11   6       39.20       53.86     18.25 o 
   2  11   6       25.01       30.06     10.59 o 
   3  11   6       58.88       50.94      8.85 o 
   4  11   6        9.32       12.28      7.56 o 
  -3  12   6       24.76       23.87     11.79 o 
  -2  12   6       39.80       32.81      9.50 o 
  -1  12   6       14.29        7.53      8.01 o 
   0  12   6       61.59       76.07     13.92 o 
   1  12   6       14.38       21.51      9.82 o 
   2  12   6       38.09       41.50     12.67 o 
   3  12   6       24.72       29.83      7.59 o 
  -2  13   6       10.18       17.69     15.56 o 
  -1  13   6       25.10       37.40     16.64 o 
   0  13   6        0.23        7.14     12.73 o 
   1  13   6       25.03       22.11     10.47 o 
   2  13   6       10.52       12.97     14.62 o 
   1   0   7       75.26       67.11      4.33 o 
   2   0   7       33.96       36.09      5.05 o 
   3   0   7        0.03       -2.40      3.00 o 
   4   0   7       70.00       84.96     10.33 o 
   5   0   7       48.32       68.53     17.80 o 
   6   0   7        1.22       -7.70     13.80 o 
   7   0   7        2.59       -1.65      6.18 o 
   8   0   7        0.23        2.61      6.21 o 
  -8   1   7       12.94        4.59      9.20 o 
  -7   1   7        1.70       -3.96      6.72 o 
  -6   1   7       19.14       10.07      7.48 o 
  -5   1   7        5.86        4.63      5.52 o 
  -4   1   7       23.81       25.58     12.50 o 
  -3   1   7       72.13       65.77      9.55 o 
  -2   1   7      381.48      394.46     10.82 o 
  -1   1   7      640.35      636.29     13.36 o 
   0   1   7     1213.12     1228.18     26.11 o 
   1   1   7      630.65      643.87     14.21 o 
   2   1   7      395.64      392.93     13.52 o 
   3   1   7       68.63       74.79      6.95 o 
   4   1   7       25.73       22.04      4.98 o 
   5   1   7        6.32        6.46      5.53 o 
   6   1   7       18.79       15.00      6.04 o 
   7   1   7        1.78        4.22      5.47 o 
   8   1   7       12.85        7.49      7.48 o 
  -8   2   7        6.64       10.14      8.17 o 
  -7   2   7        2.87        2.84      6.59 o 
  -6   2   7       26.96       30.36      8.74 o 
  -5   2   7       26.79       31.58      9.79 o 
  -4   2   7      236.36      250.31     18.04 o 
  -3   2   7      417.08      423.76     14.31 o 
  -2   2   7      140.68      150.07      4.93 o 
  -1   2   7      245.51      249.01      7.05 o 
   0   2   7       57.22       63.91      4.67 o 
   1   2   7      250.12      265.26      7.95 o 
   2   2   7      145.74      157.63      8.78 o 
   3   2   7      413.68      407.10     11.09 o 
   4   2   7      238.09      279.84     10.38 o 
   5   2   7       25.65       29.75      6.17 o 
   6   2   7       26.64       24.06      6.26 o 
   7   2   7        2.98        7.89      6.33 o 
   8   2   7        6.56       -1.04      5.85 o 
  -7   3   7        1.99       17.45     12.73 o 
  -6   3   7       84.31       96.45     18.87 o 
  -5   3   7       46.94       53.49     10.17 o 
  -4   3   7       71.31       90.50     12.73 o 
  -3   3   7      280.24      293.62     15.07 o 
  -2   3   7     3021.09     3208.67     27.18 o 
  -1   3   7      608.10      621.95      9.62 o 
   0   3   7      285.21      271.55      9.82 o 
   1   3   7      630.85      609.61     12.76 o 
   2   3   7     3031.18     3267.52     25.77 o 
   3   3   7      289.56      280.79      8.74 o 
   4   3   7       72.32       77.31      5.93 o 
   5   3   7       47.31       42.23      5.94 o 
   6   3   7       83.88       76.05     12.53 o 
   7   3   7        1.93        1.75      5.58 o 
  -7   4   7        0.66       -2.59     11.32 o 
  -6   4   7       21.27        8.73     11.08 o 
  -5   4   7        1.76       14.39      9.90 o 
  -4   4   7       88.81      130.88     18.87 o 
  -3   4   7       37.30       34.19     11.79 o 
  -2   4   7      448.35      465.49     11.16 o 
  -1   4   7       42.72       36.74      3.39 o 
   0   4   7      446.86      448.81      9.08 o 
   1   4   7       40.66       42.63      3.47 o 
   2   4   7      441.90      459.86     12.40 o 
   3   4   7       37.39       40.86      4.22 o 
   4   4   7       90.32      109.50     16.95 o 
   5   4   7        1.64        3.83      3.98 o 
   6   4   7       21.86       11.21      7.03 o 
   7   4   7        0.72       -1.47      7.44 o 
  -7   5   7       14.64       14.86     12.73 o 
  -6   5   7        3.02       17.45     12.03 o 
  -5   5   7       35.01       45.04     13.91 o 
  -4   5   7      157.43      177.81     20.75 o 
  -3   5   7      127.42      121.76     10.71 o 
  -2   5   7      332.75      324.08     10.21 o 
  -1   5   7        1.37        1.57      2.50 o 
   0   5   7      154.91      141.54      5.51 o 
   1   5   7        1.14        0.02      2.60 o 
   2   5   7      339.57      318.86      8.59 o 
   3   5   7      129.69      126.02     10.96 o 
   4   5   7      160.61      181.23     11.96 o 
   5   5   7       35.41       32.41      8.98 o 
   6   5   7        3.25        0.11      4.86 o 
   7   5   7       14.66       10.96      6.15 o 
  -7   6   7        4.92       -4.24     10.14 o 
  -6   6   7        4.04        2.59     12.03 o 
  -5   6   7       83.01      101.88     19.81 o 
  -4   6   7       74.30      101.64     17.22 o 
  -3   6   7      236.14      245.64     14.95 o 
  -2   6   7      147.79      145.24      9.52 o 
  -1   6   7       23.78       27.09      4.95 o 
   0   6   7       54.50       62.22      6.10 o 
   1   6   7       22.91       19.24      3.11 o 
   2   6   7      149.01      156.50      8.27 o 
   3   6   7      235.35      244.64     10.25 o 
   4   6   7       76.46       78.55     19.79 o 
   5   6   7       82.91       98.75     10.74 o 
   6   6   7        3.77       -1.60      4.56 o 
   7   6   7        4.88        6.94      6.36 o 
  -6   7   7       10.90       34.43     14.15 o 
  -5   7   7      296.44      330.62     30.19 o 
  -4   7   7      118.54      116.26     19.57 o 
  -3   7   7       12.94        8.65     10.26 o 
  -2   7   7      110.31      112.66      9.55 o 
  -1   7   7      356.61      334.69     10.50 o 
   0   7   7        0.24        0.18      2.59 o 
   1   7   7      345.47      351.86      9.92 o 
   2   7   7      106.80      105.29      7.43 o 
   3   7   7       13.07       11.66      4.51 o 
   4   7   7      116.45      123.46     16.82 o 
   5   7   7      300.06      359.81     50.23 o 
   6   7   7       10.68       -1.52      5.57 o 
  -6   8   7       29.37       19.34     14.62 o 
  -5   8   7      133.01      137.48     22.64 o 
  -4   8   7      325.75      307.98     28.06 o 
  -3   8   7      125.90      147.61     13.65 o 
  -2   8   7      241.97      247.33     15.63 o 
  -1   8   7     1097.46     1140.02     21.69 o 
   0   8   7     1959.01     1994.02     23.98 o 
   1   8   7     1093.99     1080.11     20.92 o 
   2   8   7      246.37      233.93     12.74 o 
   3   8   7      129.03      111.08     12.29 o 
   4   8   7      323.73      302.02     15.89 o 
   5   8   7      135.03      122.69     12.28 o 
   6   8   7       28.99       21.62      8.26 o 
  -5   9   7       16.42       10.85     11.56 o 
  -4   9   7      107.45       78.76     18.39 o 
  -3   9   7       85.23      102.87     12.83 o 
  -2   9   7       65.81       80.05      9.39 o 
  -1   9   7      111.17      124.01      9.91 o 
   0   9   7      116.11      118.04      8.56 o 
   1   9   7      107.08      114.53      9.97 o 
   2   9   7       63.70       77.92     10.36 o 
   3   9   7       84.03       89.11      9.94 o 
   4   9   7      106.88      115.07     15.51 o 
   5   9   7       16.95       15.93      6.67 o 
  -5  10   7       20.58       30.42     16.51 o 
  -4  10   7        0.11       -1.65     10.85 o 
  -3  10   7       11.31        7.63      6.96 o 
  -2  10   7        6.84        0.17      4.93 o 
  -1  10   7       26.70       17.88      5.94 o 
   0  10   7       31.14       30.85      7.52 o 
   1  10   7       27.47       27.54      6.33 o 
   2  10   7        6.20        4.90      5.06 o 
   3  10   7       11.74        8.50      5.91 o 
   4  10   7        0.12       -3.57      4.74 o 
   5  10   7       20.59       21.57      6.97 o 
  -4  11   7        5.73       23.82     13.68 o 
  -3  11   7       28.27       47.55     11.08 o 
  -2  11   7       16.58       16.55      6.61 o 
  -1  11   7       14.59       25.30      7.90 o 
   0  11   7      119.16      129.46     12.64 o 
   1  11   7       14.52        8.17      7.97 o 
   2  11   7       15.91       25.60      6.23 o 
   3  11   7       28.34       22.40      7.33 o 
   4  11   7        5.22        2.00      5.46 o 
  -3  12   7       20.91       12.51      9.43 o 
  -2  12   7        0.28        2.99      6.86 o 
  -1  12   7       28.15       22.99      9.64 o 
   0  12   7       29.17       44.30      9.20 o 
   1  12   7       28.20       37.85     15.21 o 
   2  12   7        0.31       -1.51     12.58 o 
   3  12   7       20.72       19.78      7.74 o 
  -1  13   7       57.41       70.75     18.87 o 
   0  13   7        5.90        4.14      7.87 o 
   1  13   7       59.45       36.79     16.98 o 
   0   0   8       14.25       14.27      4.58 o 
   1   0   8      217.95      214.62      7.09 o 
   2   0   8      510.85      509.85     14.45 o 
   3   0   8       51.92       48.96      6.45 o 
   4   0   8       51.97       50.92      6.88 o 
   5   0   8        3.74       -2.75      5.71 o 
   6   0   8       26.21       12.84      9.08 o 
   7   0   8        3.62       12.84      7.87 o 
  -7   1   8        7.14       22.30     10.00 o 
  -6   1   8       15.23        7.59      6.72 o 
  -5   1   8       16.23        7.18      6.52 o 
  -4   1   8       14.91       11.57      4.70 o 
  -3   1   8       21.60       24.19      5.40 o 
  -2   1   8      153.79      162.34     15.26 o 
  -1   1   8      188.00      199.86      5.97 o 
   0   1   8        5.02        0.23      2.48 o 
   1   1   8      189.34      178.39      9.86 o 
   2   1   8      151.25      152.04      8.68 o 
   3   1   8       22.94       20.33      4.88 o 
   4   1   8       14.81       10.76      5.31 o 
   5   1   8       16.91       15.60      7.16 o 
   6   1   8       15.84       11.87      6.60 o 
   7   1   8        7.09       12.67      7.50 o 
  -7   2   8        2.94       16.65      8.73 o 
  -6   2   8       45.48       52.10     10.68 o 
  -5   2   8        5.40        9.44      6.14 o 
  -4   2   8      255.43      255.38     16.67 o 
  -3   2   8      155.61      168.24     10.53 o 
  -2   2   8       80.74      100.14      8.92 o 
  -1   2   8      821.95      812.23     14.58 o 
   0   2   8      420.23      517.92      9.35 o 
   1   2   8      814.81      806.99     14.23 o 
   2   2   8       84.36       89.15      5.92 o 
   3   2   8      151.61      162.91      8.71 o 
   4   2   8      257.19      266.16     12.83 o 
   5   2   8        5.29        4.07      4.13 o 
   6   2   8       45.55       51.49      7.93 o 
   7   2   8        3.06       10.94      7.98 o 
  -7   3   8       10.50       -2.83     10.38 o 
  -6   3   8       19.37       26.18     11.32 o 
  -5   3   8        8.76       19.95      8.59 o 
  -4   3   8       16.43       14.50     19.46 o 
  -3   3   8       50.58       63.22     14.97 o 
  -2   3   8      532.53      529.87     10.68 o 
  -1   3   8      129.48      147.40      4.77 o 
   0   3   8      519.63      552.56      9.98 o 
   1   3   8      128.16      135.92      5.98 o 
   2   3   8      540.44      545.59     11.51 o 
   3   3   8       51.31       54.92      5.10 o 
   4   3   8       15.36       12.95      4.48 o 
   5   3   8        9.41       12.44      4.09 o 
   6   3   8       19.36       13.76      5.61 o 
   7   3   8       10.66       11.79      6.46 o 
  -7   4   8       14.56        7.78     13.21 o 
  -6   4   8       89.04      111.07     21.46 o 
  -5   4   8        7.05       17.69     10.85 o 
  -4   4   8      177.98      176.16     21.22 o 
  -3   4   8       14.93       17.66      6.94 o 
  -2   4   8      454.41      472.95     11.28 o 
  -1   4   8      473.60      453.99      9.96 o 
   0   4   8       23.57       32.11      3.59 o 
   1   4   8      468.71      473.05     12.26 o 
   2   4   8      442.28      466.36     10.65 o 
   3   4   8       13.16       17.21      3.96 o 
   4   4   8      180.20      189.58     10.26 o 
   5   4   8        7.54        1.73      4.85 o 
   6   4   8       90.09       92.82     10.98 o 
   7   4   8       14.71       11.31      8.34 o 
  -7   5   8       26.19       24.29     15.80 o 
  -6   5   8       37.27       38.44     16.04 o 
  -5   5   8        3.39       -1.18      9.43 o 
  -4   5   8        2.00       -8.02      6.60 o 
  -3   5   8        1.02       -6.13      8.96 o 
  -2   5   8      114.35      126.50      7.50 o 
  -1   5   8       44.06       46.60      6.43 o 
   0   5   8      244.54      249.13      7.63 o 
   1   5   8       46.27       44.29      3.98 o 
   2   5   8      112.37      116.36      5.37 o 
   3   5   8        0.76       -2.75      2.70 o 
   4   5   8        1.73       -1.42      3.75 o 
   5   5   8        3.69        5.01      5.85 o 
   6   5   8       36.36       35.45      8.05 o 
   7   5   8       26.48       24.20      7.83 o 
  -6   6   8       93.75       96.45     21.46 o 
  -5   6   8        5.63       -5.19     10.14 o 
  -4   6   8       19.97       16.74     10.38 o 
  -3   6   8      131.90      146.92     18.63 o 
  -2   6   8        0.38        4.93      4.04 o 
  -1   6   8       44.12       55.66      6.12 o 
   0   6   8      183.02      180.85      6.77 o 
   1   6   8       44.34       45.92      4.17 o 
   2   6   8        0.68        0.84      3.31 o 
   3   6   8      131.48      138.63      8.58 o 
   4   6   8       19.37       15.49     11.75 o 
   5   6   8        5.48        3.87      4.70 o 
   6   6   8       93.23       77.01     22.60 o 
  -6   7   8       52.55       46.69     17.45 o 
  -5   7   8        6.75        2.12      8.73 o 
  -4   7   8        5.21       -1.18      8.02 o 
  -3   7   8      220.27      218.14     22.87 o 
  -2   7   8      252.37      273.94     13.19 o 
  -1   7   8      135.81      135.99      8.81 o 
   0   7   8      129.23      126.54      6.35 o 
   1   7   8      138.08      141.18      6.52 o 
   2   7   8      255.56      275.87     11.13 o 
   3   7   8      222.73      232.76     15.73 o 
   4   7   8        5.38        1.77      4.65 o 
   5   7   8        6.41        5.74      5.34 o 
   6   7   8       52.55       51.68     10.89 o 
  -6   8   8       10.57       14.86     14.39 o 
  -5   8   8        8.67       23.58     12.26 o 
  -4   8   8       83.40       64.38     16.74 o 
  -3   8   8      175.60      168.61     21.70 o 
  -2   8   8       38.27       41.57      8.49 o 
  -1   8   8      399.10      420.75     13.76 o 
   0   8   8       63.38       67.63      5.34 o 
   1   8   8      410.31      454.01     12.27 o 
   2   8   8       38.17       27.86      8.12 o 
   3   8   8      182.72      171.40     12.24 o 
   4   8   8       83.46       82.72     12.22 o 
   5   8   8        8.61        6.53      5.68 o 
   6   8   8       10.47        9.02      8.66 o 
  -5   9   8       21.17        3.77     11.32 o 
  -4   9   8      226.26      197.15     25.47 o 
  -3   9   8      147.34      125.22     20.75 o 
  -2   9   8      366.94      340.74     35.85 o 
  -1   9   8      150.27      158.91     10.37 o 
   0   9   8      380.58      398.96     21.48 o 
   1   9   8      151.98      155.05      9.67 o 
   2   9   8      360.35      339.12     15.66 o 
   3   9   8      144.60      148.26     14.36 o 
   4   9   8      225.30      208.70     20.34 o 
   5   9   8       20.51       17.59      6.83 o 
  -4  10   8       41.22       32.78     14.62 o 
  -3  10   8       12.20        6.84     12.50 o 
  -2  10   8       54.07       84.93     12.90 o 
  -1  10   8       14.56       12.47      6.48 o 
   0  10   8       29.42       17.25      6.56 o 
   1  10   8       15.76       20.88      5.32 o 
   2  10   8       57.22       53.75      9.18 o 
   3  10   8       12.22       10.17      5.92 o 
   4  10   8       39.50       26.93      7.43 o 
  -3  11   8       24.82       42.68     15.56 o 
  -2  11   8       12.47       -2.15     16.63 o 
  -1  11   8       43.65       60.99     10.01 o 
   0  11   8        8.56        3.00      8.19 o 
   1  11   8       42.67       49.62      7.29 o 
   2  11   8       12.52       17.05      6.48 o 
   3  11   8       25.09       23.29      6.94 o 
   4  11   8        1.16       -4.01     11.56 o 
  -2  12   8       36.70       28.06     16.51 o 
  -1  12   8       31.36       47.18     10.18 o 
   0  12   8        1.45        0.62      6.08 o 
   1  12   8       32.16       20.71     13.41 o 
   2  12   8       36.06       46.29      8.46 o 
   1   0   9       99.54       96.46      5.75 o 
   2   0   9       34.59       29.01      5.56 o 
   3   0   9       38.49       48.33      7.06 o 
   4   0   9      187.25      186.28     12.90 o 
   5   0   9       11.52       20.59      9.79 o 
   6   0   9        4.92       -7.61      5.78 o 
   7   0   9        5.39        3.09      8.73 o 
  -7   1   9        0.52       -7.24      6.97 o 
  -6   1   9       53.14       66.46     21.46 o 
  -5   1   9       49.66       45.71      9.92 o 
  -4   1   9       24.96       21.90      5.71 o 
  -3   1   9       27.19       24.69      5.42 o 
  -2   1   9       66.42       72.09      7.47 o 
  -1   1   9       83.42       81.50      4.57 o 
   0   1   9      977.35      960.67     13.12 o 
   1   1   9       83.46       81.40      7.13 o 
   2   1   9       64.96       63.61      6.97 o 
   3   1   9       28.30       25.49      5.46 o 
   4   1   9       23.70       24.02      5.62 o 
   5   1   9       49.26       69.96     15.33 o 
   6   1   9       53.94       57.98      8.55 o 
   7   1   9        0.50        1.76      5.60 o 
  -7   2   9       11.58       10.48     11.32 o 
  -6   2   9       41.38       52.52     11.65 o 
  -5   2   9       82.08       99.82     13.39 o 
  -4   2   9      141.26      163.26     11.61 o 
  -3   2   9       35.31       34.85      9.27 o 
  -2   2   9       21.80       28.23      5.69 o 
  -1   2   9       35.83       39.61      4.01 o 
   0   2   9       15.59       10.72      5.63 o 
   1   2   9       34.23       28.36      4.46 o 
   2   2   9       21.95       26.18      4.32 o 
   3   2   9       36.53       36.54      7.08 o 
   4   2   9      144.55      159.29      9.20 o 
   5   2   9       81.87       74.58      8.96 o 
   6   2   9       41.65       48.34      8.04 o 
   7   2   9       11.30        3.54      6.50 o 
  -7   3   9       15.66       24.53     14.86 o 
  -6   3   9       15.71       27.59     14.62 o 
  -5   3   9       59.90       68.75     12.42 o 
  -4   3   9       62.50       72.24     11.49 o 
  -3   3   9      379.45      416.79     19.43 o 
  -2   3   9       24.59       32.49      7.31 o 
  -1   3   9      119.31      127.52      8.61 o 
   0   3   9        9.17        5.15      2.68 o 
   1   3   9      127.63      138.03      6.48 o 
   2   3   9       25.08       29.96      4.15 o 
   3   3   9      381.78      376.63     10.82 o 
   4   3   9       61.98       66.50      6.08 o 
   5   3   9       59.21       55.38      6.93 o 
   6   3   9       15.48        9.92      9.33 o 
   7   3   9       15.54        0.31      5.64 o 
  -7   4   9       13.45      -16.27     10.85 o 
  -6   4   9        6.62       -8.25     11.56 o 
  -5   4   9        1.23       -4.24     10.61 o 
  -4   4   9      194.23      203.04     22.87 o 
  -3   4   9        2.18        2.88      7.90 o 
  -2   4   9      110.91       84.09     10.58 o 
  -1   4   9      153.52      146.34      7.93 o 
   0   4   9      292.62      344.39      8.90 o 
   1   4   9      152.51      162.21      7.17 o 
   2   4   9      111.00       97.92      6.08 o 
   3   4   9        1.78       -1.58      2.62 o 
   4   4   9      191.06      228.10     11.19 o 
   5   4   9        1.42        5.47      4.90 o 
   6   4   9        6.82        3.94      8.19 o 
   7   4   9       13.31       26.26      7.64 o 
  -6   5   9        7.65       17.22     12.97 o 
  -5   5   9        0.43       -8.25     10.14 o 
  -4   5   9       39.56       17.69     12.03 o 
  -3   5   9       39.63       36.91      8.38 o 
  -2   5   9       96.65       99.05     11.83 o 
  -1   5   9       33.44       31.81      5.16 o 
   0   5   9       96.95      108.40      6.82 o 
   1   5   9       33.39       34.72      4.57 o 
   2   5   9       99.29      105.30      6.36 o 
   3   5   9       40.08       43.68      5.77 o 
   4   5   9       37.27       42.11      5.99 o 
   5   5   9        0.42        6.41      5.09 o 
   6   5   9        7.90        5.56      5.80 o 
   7   5   9        3.31       13.21     12.50 o 
  -6   6   9       17.44       24.76     13.91 o 
  -5   6   9       19.34       21.93     11.56 o 
  -4   6   9        3.40        3.07     10.38 o 
  -3   6   9       15.42       14.86     12.26 o 
  -2   6   9       77.27       70.89      8.09 o 
  -1   6   9       79.30       77.95      7.13 o 
   0   6   9        9.36       10.91      3.76 o 
   1   6   9       80.80       75.23      5.78 o 
   2   6   9       77.12       82.00      7.18 o 
   3   6   9       16.57       21.03      4.57 o 
   4   6   9        3.01       -0.71      4.19 o 
   5   6   9       19.92       13.12      5.89 o 
   6   6   9       17.47       25.08      7.81 o 
  -6   7   9        8.24       13.91     14.15 o 
  -5   7   9        9.04       16.74     11.56 o 
  -4   7   9       52.65       44.81     14.62 o 
  -3   7   9      104.17      101.64     18.63 o 
  -2   7   9       15.22       16.99     12.97 o 
  -1   7   9      124.82      116.31      8.43 o 
   0   7   9       76.11       90.84      6.34 o 
   1   7   9      126.63      131.09      6.57 o 
   2   7   9       14.59       14.90      4.29 o 
   3   7   9      103.28      112.02     10.49 o 
   4   7   9       53.87       53.55     12.84 o 
   5   7   9        8.72        7.34      5.86 o 
   6   7   9        8.27       17.76      6.47 o 
  -5   8   9        8.11        0.00     11.32 o 
  -4   8   9       28.64       43.16     13.91 o 
  -3   8   9       39.82       21.93     12.73 o 
  -2   8   9       75.99       67.88     11.32 o 
  -1   8   9       92.07       85.69      7.76 o 
   0   8   9        1.20       -3.18      3.02 o 
   1   8   9       90.13       72.02      8.19 o 
   2   8   9       74.16       87.11      8.87 o 
   3   8   9       39.86       24.90      6.25 o 
   4   8   9       28.18       31.05      7.14 o 
   5   8   9        8.41        1.17      5.79 o 
  -5   9   9       67.56       78.53     19.57 o 
  -4   9   9       27.14       39.85     13.91 o 
  -3   9   9       70.12       55.89     16.98 o 
  -2   9   9      198.11      161.77     17.69 o 
  -1   9   9      175.75      157.32     11.95 o 
   0   9   9       33.30       38.71      7.87 o 
   1   9   9      168.03      170.65     14.89 o 
   2   9   9      193.97      193.42     14.35 o 
   3   9   9       67.11       88.96     16.11 o 
   4   9   9       26.53       24.59      7.01 o 
   5   9   9       68.25       58.36     13.15 o 
  -4  10   9       14.97       14.86     12.26 o 
  -3  10   9       47.27       45.28     15.33 o 
  -2  10   9      123.46      129.32     14.67 o 
  -1  10   9        4.43        7.15      7.15 o 
   0  10   9      190.11      196.15     14.03 o 
   1  10   9        4.41        4.57      4.24 o 
   2  10   9      126.21      129.57     11.86 o 
   3  10   9       47.91       35.27      8.09 o 
   4  10   9       15.57        3.91      5.95 o 
  -3  11   9        1.37      -11.08     10.85 o 
  -2  11   9       50.23       62.15     15.45 o 
  -1  11   9        0.19        3.95      7.41 o 
   0  11   9      131.37      147.33     18.72 o 
   1  11   9        0.21       -1.55      4.54 o 
   2  11   9       49.87       46.55      8.86 o 
   3  11   9        1.39       -5.31      8.25 o 
  -1  12   9        2.46        6.45      8.84 o 
   0  12   9        0.33       -0.72      7.56 o 
   1  12   9        2.61       20.34     16.27 o 
   0   0  10       93.17       79.82      8.32 o 
   1   0  10        8.20       11.63      4.65 o 
   2   0  10      320.80      314.42     17.33 o 
   3   0  10       16.96       12.09      5.82 o 
   4   0  10      120.99      128.63     10.69 o 
   5   0  10       26.21       18.05      8.09 o 
   6   0  10        0.37       -3.50      6.49 o 
   7   0  10       12.77       13.53      6.17 o 
  -7   1  10        3.76       -2.78      6.67 o 
  -6   1  10       21.08        8.60      7.98 o 
  -5   1  10       12.57       25.31     14.39 o 
  -4   1  10       40.93       29.22      6.79 o 
  -3   1  10       69.47       60.72      7.91 o 
  -2   1  10      160.23      147.01      9.99 o 
  -1   1  10      151.29      151.00      6.09 o 
   0   1  10       12.83        8.27      3.30 o 
   1   1  10      155.60      126.61      8.71 o 
   2   1  10      159.42      155.21     10.10 o 
   3   1  10       68.85       68.02      7.92 o 
   4   1  10       39.81       40.67      6.85 o 
   5   1  10       11.99       11.85      5.22 o 
   6   1  10       20.58       16.90      8.47 o 
   7   1  10        3.85        3.23      6.08 o 
  -7   2  10        5.02        4.04      8.33 o 
  -6   2  10       31.89       31.44     12.38 o 
  -5   2  10       27.65       28.46      9.25 o 
  -4   2  10      153.97      162.45     13.35 o 
  -3   2  10       94.97      117.69      9.92 o 
  -2   2  10      132.73      142.97     10.07 o 
  -1   2  10      526.70      523.78     10.81 o 
   0   2  10       96.67       90.00      5.15 o 
   1   2  10      518.79      534.67     11.45 o 
   2   2  10      135.89      142.87     10.08 o 
   3   2  10       90.91       98.16      7.61 o 
   4   2  10      155.54      161.60      9.65 o 
   5   2  10       28.26       23.05      6.33 o 
   6   2  10       31.79       23.28      8.52 o 
   7   2  10        5.08       11.41      7.42 o 
  -7   3  10        0.82       -4.95     12.97 o 
  -6   3  10      141.24      195.26     27.36 o 
  -5   3  10       79.81       74.77     12.45 o 
  -4   3  10       64.98       61.88     12.87 o 
  -3   3  10       43.56       33.69      8.29 o 
  -2   3  10       89.88       90.82     10.92 o 
  -1   3  10       25.26       21.18      4.23 o 
   0   3  10      464.83      485.82     10.38 o 
   1   3  10       24.99       23.30      3.87 o 
   2   3  10       85.64       84.27      6.01 o 
   3   3  10       44.78       57.30      7.17 o 
   4   3  10       66.00       78.46      6.74 o 
   5   3  10       79.76       75.34      8.12 o 
   6   3  10      141.95      148.88     17.16 o 
   7   3  10        0.78       -2.20      5.18 o 
  -6   4  10       53.02       16.98     15.33 o 
  -5   4  10       36.89       47.40     16.04 o 
  -4   4  10       34.40       51.41     14.86 o 
  -3   4  10        3.99        8.04      5.76 o 
  -2   4  10       42.23       46.28      8.95 o 
  -1   4  10      236.58      248.43     13.87 o 
   0   4  10       78.13       76.07      6.62 o 
   1   4  10      236.46      255.84      9.81 o 
   2   4  10       43.87       37.39      6.31 o 
   3   4  10        3.45        1.85      3.15 o 
   4   4  10       34.56       38.89      9.35 o 
   5   4  10       36.46       28.61      7.08 o 
   6   4  10       52.46       51.75      9.81 o 
  -6   5  10        3.54        8.73     14.39 o 
  -5   5  10       37.06       41.27     17.45 o 
  -4   5  10        4.01       -3.54      9.67 o 
  -3   5  10       27.10       30.70      8.25 o 
  -2   5  10        9.03        4.34      5.10 o 
  -1   5  10       18.59       23.38      5.66 o 
   0   5  10       35.83       54.75      6.24 o 
   1   5  10       20.20       19.81      3.89 o 
   2   5  10        8.48        4.61      3.19 o 
   3   5  10       27.55       29.44      5.22 o 
   4   5  10        4.29        5.27      3.87 o 
   5   5  10       37.17       35.13      7.29 o 
   6   5  10        3.66       -2.02      5.12 o 
  -6   6  10        3.19        0.94     13.68 o 
  -5   6  10        3.18      -11.32     10.61 o 
  -4   6  10        2.47      -11.32      7.55 o 
  -3   6  10        3.40        2.36      8.25 o 
  -2   6  10       54.01       56.59      9.75 o 
  -1   6  10      130.47      119.10      9.78 o 
   0   6  10      138.90      148.79      8.99 o 
   1   6  10      129.21      135.45      7.36 o 
   2   6  10       55.87       69.81      6.92 o 
   3   6  10        3.18        6.86      3.88 o 
   4   6  10        2.51       -0.76      4.37 o 
   5   6  10        3.17       -2.16      4.60 o 
   6   6  10        3.34        0.54      6.22 o 
  -5   7  10       39.98       36.55     15.09 o 
  -4   7  10        4.35        5.19     12.03 o 
  -3   7  10      120.99      153.28     22.40 o 
  -2   7  10        4.83       -2.25      7.90 o 
  -1   7  10       40.88       35.81      7.44 o 
   0   7  10        9.01       10.30      6.08 o 
   1   7  10       41.55       32.75      4.81 o 
   2   7  10        4.33        5.44      4.00 o 
   3   7  10      121.74      121.94     11.18 o 
   4   7  10        4.72       -1.72      4.66 o 
   5   7  10       39.92       35.44     17.22 o 
  -5   8  10       44.13       48.34     19.34 o 
  -4   8  10        5.67       -9.67     10.61 o 
  -3   8  10       87.61       70.98     17.92 o 
  -2   8  10       70.74       73.81     16.74 o 
  -1   8  10       17.51       34.52     10.86 o 
   0   8  10       17.08        5.70      4.35 o 
   1   8  10       20.15       12.62      4.72 o 
   2   8  10       70.68       67.99      8.71 o 
   3   8  10       87.34       65.20     15.42 o 
   4   8  10        5.58       10.20      5.93 o 
   5   8  10       43.23       38.22      8.68 o 
  -4   9  10        7.76       -1.65     10.14 o 
  -3   9  10        4.05      -15.56     10.38 o 
  -2   9  10       23.42       42.68     14.62 o 
  -1   9  10       17.35       27.62      8.86 o 
   0   9  10       36.70       23.20      6.55 o 
   1   9  10       17.64       14.69      6.37 o 
   2   9  10       22.13       28.37      8.49 o 
   3   9  10        3.92        2.50      5.92 o 
   4   9  10        7.28       13.27      6.55 o 
  -3  10  10       25.88       31.84     16.51 o 
  -2  10  10      111.41       97.39     20.52 o 
  -1  10  10       50.15       48.11     14.39 o 
   0  10  10      150.76      162.60     16.41 o 
   1  10  10       51.19       32.64      9.65 o 
   2  10  10      114.09       86.74     11.72 o 
   3  10  10       26.62       33.07      8.12 o 
  -1  11  10       16.95       56.60     15.33 o 
   0  11  10        0.02        2.51     12.26 o 
   1  11  10       16.83       23.68     10.04 o 
   2  11  10       15.73       11.11     13.46 o 
   1   0  11      191.93      186.25     10.71 o 
   2   0  11       22.61       17.81      8.25 o 
   3   0  11        7.56       16.21      5.52 o 
   4   0  11       83.41       70.87     15.20 o 
   5   0  11        0.01        5.49      6.84 o 
   6   0  11       35.61       20.65      9.29 o 
   7   0  11        0.31       -1.89      9.67 o 
  -6   1  11       32.61       23.68      9.30 o 
  -5   1  11       25.68       27.16      9.50 o 
  -4   1  11       17.28       14.84      5.69 o 
  -3   1  11      150.47      172.25     11.82 o 
  -2   1  11      520.90      533.91     19.01 o 
  -1   1  11      135.23      145.90      9.95 o 
   0   1  11      942.91      962.48     17.63 o 
   1   1  11      140.14      141.60      8.24 o 
   2   1  11      511.61      497.56     21.74 o 
   3   1  11      153.18      143.15     10.75 o 
   4   1  11       16.58        9.79      5.43 o 
   5   1  11       25.28       21.12      5.58 o 
   6   1  11       32.87       36.52     12.28 o 
  -6   2  11       54.39       47.56     12.09 o 
  -5   2  11       15.62       13.03      7.53 o 
  -4   2  11      447.10      483.06     26.99 o 
  -3   2  11      131.71      132.34     10.96 o 
  -2   2  11      404.80      431.97     15.98 o 
  -1   2  11       37.13       24.11      5.95 o 
   0   2  11      465.51      479.98     15.93 o 
   1   2  11       38.80       31.73      4.56 o 
   2   2  11      412.48      406.92     12.52 o 
   3   2  11      131.43      142.59      9.07 o 
   4   2  11      448.14      495.17     15.44 o 
   5   2  11       15.00       15.28      6.24 o 
   6   2  11       53.77       44.32      8.42 o 
  -6   3  11       27.06       10.38     15.33 o 
  -5   3  11        3.28       14.62     12.03 o 
  -4   3  11       20.18        8.22      6.40 o 
  -3   3  11       61.51       50.45      9.52 o 
  -2   3  11       58.01       50.28      9.06 o 
  -1   3  11      166.11      186.55     14.00 o 
   0   3  11      116.37      123.80      7.80 o 
   1   3  11      163.60      177.86      7.80 o 
   2   3  11       57.22       55.74      5.34 o 
   3   3  11       59.52       68.96      6.40 o 
   4   3  11       19.85       23.95      4.57 o 
   5   3  11        3.56        3.10      4.37 o 
   6   3  11       27.38       31.67     10.38 o 
  -6   4  11       11.38       20.52     15.09 o 
  -5   4  11        7.11        7.78     11.79 o 
  -4   4  11       94.74      115.08     19.57 o 
  -3   4  11       87.20       95.78     17.10 o 
  -2   4  11        5.78        0.10      5.54 o 
  -1   4  11      191.45      173.84     14.24 o 
   0   4  11      119.98       99.21     11.47 o 
   1   4  11      189.75      169.72      8.33 o 
   2   4  11        6.42        4.12      3.17 o 
   3   4  11       87.25       99.61      7.17 o 
   4   4  11       97.07       71.57      7.69 o 
   5   4  11        6.88        4.28      4.70 o 
   6   4  11       11.38        6.31      6.05 o 
  -6   5  11        1.14      -16.04     12.50 o 
  -5   5  11        6.11       18.87     14.62 o 
  -4   5  11       50.74       58.25     17.22 o 
  -3   5  11       15.79       16.39     12.38 o 
  -2   5  11      102.52      105.35     12.33 o 
  -1   5  11       49.80       51.31     17.69 o 
   0   5  11       12.46       11.18      4.79 o 
   1   5  11       49.31       52.36      5.35 o 
   2   5  11       99.56       95.12      6.78 o 
   3   5  11       15.66       13.62      4.45 o 
   4   5  11       51.03       50.01      6.77 o 
   5   5  11        6.02        9.15      9.41 o 
   6   5  11        1.09        3.58      5.63 o 
  -5   6  11        3.69      -11.08      8.73 o 
  -4   6  11        0.02        8.02     11.56 o 
  -3   6  11        0.09        0.61      5.72 o 
  -2   6  11       21.30        3.76      6.24 o 
  -1   6  11      119.74       92.66     11.81 o 
   0   6  11        3.93        2.31      4.09 o 
   1   6  11      119.26      121.10      8.01 o 
   2   6  11       21.27       17.78      6.67 o 
   3   6  11        0.10       -0.18      3.55 o 
   4   6  11        0.04       -0.65      4.56 o 
   5   6  11        3.92       -5.41      5.94 o 
  -5   7  11       28.79       31.60     17.45 o 
  -4   7  11       65.61      107.54     21.46 o 
  -3   7  11       42.25       31.13     15.09 o 
  -2   7  11       96.11       96.87     15.56 o 
  -1   7  11      204.97      210.66     16.09 o 
   0   7  11       42.68       19.64      7.11 o 
   1   7  11      200.53      164.93     11.71 o 
   2   7  11       98.57      104.34      8.34 o 
   3   7  11       40.20       21.94      7.73 o 
   4   7  11       65.88       71.40     10.35 o 
   5   7  11       29.41       14.04      9.09 o 
  -4   8  11       10.36       12.97     12.26 o 
  -3   8  11       17.40        0.00     11.79 o 
  -2   8  11       31.74       40.33     14.39 o 
  -1   8  11       16.72       16.88      7.41 o 
   0   8  11       44.39       48.29      6.83 o 
   1   8  11       17.35       13.32     10.20 o 
   2   8  11       33.38       45.52     14.34 o 
   3   8  11       18.24       13.09      5.69 o 
   4   8  11        9.81       17.96      6.72 o 
  -4   9  11       33.11       16.04     16.98 o 
  -3   9  11        0.20       -4.95     11.56 o 
  -2   9  11       27.86       28.77     14.15 o 
  -1   9  11       34.48       18.56      8.48 o 
   0   9  11       13.49       -1.20     12.18 o 
   1   9  11       34.82       38.71      7.77 o 
   2   9  11       27.22       25.07      6.86 o 
   3   9  11        0.26        3.97      5.60 o 
   4   9  11       32.97       15.71     10.75 o 
  -3  10  11       10.58       14.39     14.62 o 
  -2  10  11       33.55       48.34     15.80 o 
   0  10  11       51.04       71.20     12.49 o 
   1  10  11       10.59       18.73     11.32 o 
   2  10  11       33.51       39.21      8.57 o 
   3  10  11       10.36       16.39      7.43 o 
   0  11  11       31.96       26.88     12.73 o 
   1  11  11        4.29       -5.90     17.45 o 
   0   0  12       94.75       79.24     14.86 o 
   1   0  12       91.29      103.26      9.23 o 
   2   0  12      194.98      196.95     13.96 o 
   3   0  12       26.09       21.86      5.85 o 
   4   0  12      186.01      214.26     21.15 o 
   5   0  12       28.29       35.50      7.86 o 
   6   0  12       12.12        8.26      9.00 o 
  -6   1  12       42.41       30.91     11.71 o 
  -5   1  12        9.04        1.53      7.78 o 
  -4   1  12      357.25      363.84     17.50 o 
  -3   1  12      138.20      143.54     11.48 o 
  -2   1  12      884.78      811.57     21.93 o 
  -1   1  12      312.26      302.97     13.38 o 
   0   1  12     2334.32     2349.29     44.61 o 
   1   1  12      308.20      298.81     13.09 o 
   2   1  12      879.99      824.23     18.01 o 
   3   1  12      135.77      120.97     10.52 o 
   4   1  12      354.21      364.83     13.95 o 
   5   1  12        9.39        2.20      4.30 o 
   6   1  12       42.68       41.82     15.88 o 
  -6   2  12       60.37       55.11     12.76 o 
  -5   2  12       20.22       17.57      8.17 o 
  -4   2  12      166.50      150.58     12.56 o 
  -3   2  12       81.85       71.26      9.17 o 
  -2   2  12       51.18       46.82      7.58 o 
  -1   2  12       11.78        1.66      8.49 o 
   0   2  12       68.34       81.74      7.04 o 
   1   2  12       13.18       13.02      4.83 o 
   2   2  12       52.44       54.72      6.41 o 
   3   2  12       81.99       78.22     10.18 o 
   4   2  12      165.44      159.37     10.40 o 
   5   2  12       20.12       19.61      6.63 o 
   6   2  12       60.19       54.40      9.74 o 
  -6   3  12       12.80       13.91     14.86 o 
  -5   3  12        2.92        6.37     11.56 o 
  -4   3  12       73.22       84.66     12.75 o 
  -3   3  12       40.53       35.26     11.67 o 
  -2   3  12      262.85      252.03     17.10 o 
  -1   3  12        7.65       11.17      6.54 o 
   0   3  12        0.15        4.82      4.22 o 
   1   3  12        7.75        4.79      3.90 o 
   2   3  12      267.99      275.52     11.96 o 
   3   3  12       39.59       41.33      5.59 o 
   4   3  12       72.90       98.31      8.88 o 
   5   3  12        3.04        3.05      4.56 o 
   6   3  12       12.60        6.79      5.78 o 
  -6   4  12       16.80       17.45     14.86 o 
  -5   4  12       17.88       12.73     12.73 o 
  -4   4  12       31.32       20.26      9.32 o 
  -3   4  12        1.32       -1.06      8.02 o 
  -2   4  12      113.34      112.48     12.92 o 
  -1   4  12       68.41       81.69     11.35 o 
   0   4  12      196.80      178.38     21.76 o 
   1   4  12       69.46       69.05      6.88 o 
   2   4  12      115.20      111.34      7.33 o 
   3   4  12        1.10       -1.56      3.17 o 
   4   4  12       30.88       29.42      5.89 o 
   5   4  12       17.50       14.21      6.05 o 
   6   4  12       16.78       16.23      7.04 o 
  -5   5  12       35.98       47.40     17.22 o 
  -4   5  12       73.32       62.02     17.92 o 
  -3   5  12       37.82       40.90      9.37 o 
  -2   5  12        7.85        6.94      6.19 o 
  -1   5  12       56.42       48.06      9.35 o 
   0   5  12      108.31      112.03      9.88 o 
   1   5  12       57.83       52.78      6.64 o 
   2   5  12        7.47       10.36      3.91 o 
   3   5  12       37.06       39.66      5.97 o 
   4   5  12       72.71       56.49      7.49 o 
   5   5  12       35.33       37.36      8.47 o 
  -5   6  12       17.20        3.54     12.73 o 
  -4   6  12       14.95       29.95     13.44 o 
  -3   6  12       98.46       94.71     12.98 o 
  -2   6  12       50.74       32.56     14.15 o 
  -1   6  12      107.61       92.81     12.66 o 
   0   6  12      477.74      499.35     34.78 o 
   1   6  12      109.67       86.83     11.03 o 
   2   6  12       48.48       58.18      6.77 o 
   3   6  12       99.20       90.94     16.76 o 
   4   6  12       14.88        8.62      5.28 o 
   5   6  12       16.90       15.55     11.73 o 
  -4   7  12       15.67        9.43     12.97 o 
  -3   7  12       15.73       13.21     11.79 o 
  -2   7  12        2.15        6.65      8.14 o 
  -1   7  12        5.47        1.56      7.78 o 
   0   7  12        2.84       -1.31      5.03 o 
   1   7  12        4.81        1.91      4.95 o 
   2   7  12        2.40       -1.70      5.48 o 
   3   7  12       15.66        9.72      5.75 o 
   4   7  12       15.85       17.18      6.26 o 
  -4   8  12        0.64      -16.27     10.85 o 
  -3   8  12        9.17       -3.07     12.03 o 
  -2   8  12        3.77        2.41      7.66 o 
  -1   8  12       44.47       86.60     12.55 o 
   0   8  12       23.62       12.06      6.13 o 
   1   8  12       44.07       36.54      9.45 o 
   2   8  12        3.80       11.41      7.24 o 
   3   8  12        8.36       10.05      6.59 o 
   4   8  12        0.66       -0.29      5.52 o 
  -3   9  12        4.78       28.06     15.09 o 
  -2   9  12       31.57       10.14     12.03 o 
  -1   9  12        2.34       -5.38      5.76 o 
   0   9  12        1.28        8.34      6.00 o 
   1   9  12        2.41        7.54      5.79 o 
   2   9  12       30.62       11.40     15.09 o 
   3   9  12        4.57        8.53      6.66 o 
  -2  10  12       32.12       18.87     15.09 o 
   0  10  12       98.32      140.96     16.15 o 
   1  10  12        4.79       14.73      9.37 o 
   2  10  12       33.04       35.80     11.18 o 
   1   0  13      353.45      372.92     15.06 o 
   2   0  13     2172.04     2200.87     37.49 o 
   3   0  13      343.76      352.77     16.36 o 
   4   0  13        3.12       -0.82      5.09 o 
   5   0  13      124.27      158.27     13.83 o 
   6   0  13      164.07      145.23     14.21 o 
  -6   1  13       24.81       22.33     13.68 o 
  -5   1  13       22.32       20.87      7.42 o 
  -4   1  13      110.55      105.80     11.65 o 
  -3   1  13        8.18        7.91      5.81 o 
  -2   1  13      312.92      303.18     17.49 o 
  -1   1  13       19.28       25.17      5.80 o 
   0   1  13      414.82      434.27     20.17 o 
   1   1  13       19.74       24.49      5.55 o 
   2   1  13      307.14      294.08     11.95 o 
   3   1  13        8.27       11.53      4.43 o 
   4   1  13      109.46      115.40     11.23 o 
   5   1  13       21.99       24.05      5.81 o 
   6   1  13       24.94       21.43      7.72 o 
  -6   2  13       18.51       16.27     12.73 o 
  -5   2  13       10.67        5.08      8.43 o 
  -4   2  13        6.04        5.05      6.39 o 
  -3   2  13        2.43       -0.37      5.81 o 
  -2   2  13      341.26      326.42     15.56 o 
  -1   2  13       64.89       74.54     10.64 o 
   0   2  13      241.11      251.63     16.42 o 
   1   2  13       63.59       65.81      8.51 o 
   2   2  13      337.04      334.99     19.98 o 
   3   2  13        2.74        5.45      3.99 o 
   4   2  13        6.45        6.30      4.39 o 
   5   2  13       10.79       14.23      6.99 o 
   6   2  13       18.54       -7.78      9.90 o 
  -5   3  13       25.36       17.22     15.33 o 
  -4   3  13       19.78       24.39      8.82 o 
  -3   3  13       44.04       51.24     10.00 o 
  -2   3  13      124.83      105.18     12.84 o 
  -1   3  13       15.48       17.26     10.61 o 
   0   3  13       57.93       45.50      8.83 o 
   1   3  13       14.99       13.70      5.01 o 
   2   3  13      126.00      120.03      8.77 o 
   3   3  13       45.59       47.48      5.89 o 
   4   3  13       20.15       24.51      5.70 o 
   5   3  13       25.82       34.07      6.97 o 
  -5   4  13       21.26        8.96     13.91 o 
  -4   4  13        8.12        1.07      6.41 o 
  -3   4  13       19.76       11.77      6.89 o 
  -2   4  13        4.27       -1.18      8.14 o 
  -1   4  13       48.43       36.05      8.70 o 
   0   4  13      111.77      102.55     12.16 o 
   1   4  13       46.99       31.37      5.46 o 
   2   4  13        4.18        7.62      4.10 o 
   3   4  13       20.22       25.18      5.76 o 
   4   4  13        8.01       -0.13      5.58 o 
   5   4  13       21.72       30.36      6.91 o 
  -5   5  13       11.95       18.87     14.15 o 
  -4   5  13      113.11      128.76     23.11 o 
  -3   5  13       65.81       67.24     12.09 o 
  -2   5  13       93.35       72.74     11.92 o 
  -1   5  13       43.46       35.81      9.09 o 
   0   5  13      122.79      114.66     13.00 o 
   1   5  13       43.81       41.67      7.12 o 
   2   5  13       90.37       88.13      8.09 o 
   3   5  13       66.07       65.88      7.40 o 
   4   5  13      112.30      123.10      9.99 o 
   5   5  13       11.96       13.52     11.36 o 
  -4   6  13        2.68        3.54     11.08 o 
  -3   6  13        5.25        6.61      8.37 o 
  -2   6  13      141.66      127.17     15.46 o 
  -1   6  13       80.11       65.86     11.75 o 
   0   6  13        1.18        3.56      9.20 o 
   1   6  13       79.49       73.60     12.49 o 
   2   6  13      141.67      112.61     22.17 o 
   3   6  13        4.74        7.77      4.48 o 
   4   6  13        2.74        1.11      5.64 o 
  -4   7  13        1.72        1.41     12.50 o 
  -3   7  13       22.29       30.19     15.09 o 
  -2   7  13        6.22        3.89      8.49 o 
  -1   7  13        0.62       -0.90      7.31 o 
   0   7  13       36.43       37.93     19.93 o 
   1   7  13        0.42       -2.39      4.68 o 
   2   7  13        6.17        2.93      5.16 o 
   3   7  13       22.21       13.98      6.23 o 
   4   7  13        1.68        0.70      5.51 o 
  -3   8  13        7.82        3.77     12.97 o 
  -2   8  13       10.22       17.39      8.43 o 
  -1   8  13        1.93      -11.85      7.90 o 
   0   8  13       46.41       79.27     20.28 o 
   1   8  13        2.13        2.55      5.59 o 
   2   8  13       10.29       18.91      6.33 o 
   3   8  13        7.61        5.16      9.08 o 
  -2   9  13       16.91       20.28     13.91 o 
  -1   9  13       33.86       21.70     13.21 o 
   0   9  13        0.96      -12.73      8.49 o 
   1   9  13       33.64       57.46     11.73 o 
   2   9  13       17.12       25.60     10.66 o 
   0   0  14     1459.93     1375.79     52.35 o 
   1   0  14       57.87       60.31     10.04 o 
   2   0  14       11.90       11.59      7.27 o 
   3   0  14       59.22       74.10      9.91 o 
   4   0  14      426.78      364.25     18.56 o 
   5   0  14        0.11       -1.04      6.91 o 
  -5   1  14       13.54       11.91      7.10 o 
  -4   1  14      109.39      118.86     12.59 o 
  -3   1  14       37.64       41.98      8.22 o 
  -2   1  14       42.75       47.08      7.71 o 
  -1   1  14      178.13      190.04     16.01 o 
   0   1  14      129.55      113.33     12.66 o 
   1   1  14      181.35      175.55     17.80 o 
   2   1  14       42.43       41.19      7.63 o 
   3   1  14       38.89       31.37      6.12 o 
   4   1  14      110.64      125.49     10.06 o 
   5   1  14       13.33       16.18      5.80 o 
  -5   2  14       15.43       18.46      7.69 o 
  -4   2  14        6.00        6.75      5.92 o 
  -3   2  14       15.92        8.95      5.90 o 
  -2   2  14       13.76        6.04      6.02 o 
  -1   2  14       88.00       66.28     11.01 o 
   0   2  14       15.32       21.81      7.17 o 
   1   2  14       88.26       94.54     11.84 o 
   2   2  14       14.03       14.46      4.36 o 
   3   2  14       16.09       14.86      4.96 o 
   4   2  14        6.19        2.55      4.48 o 
   5   2  14       15.56       17.30      7.57 o 
  -5   3  14        0.60        9.20     12.97 o 
  -4   3  14       35.39       54.63     12.12 o 
  -3   3  14       17.74        7.82      7.08 o 
  -2   3  14        3.03        5.77      6.84 o 
  -1   3  14        2.34        2.23      8.73 o 
   0   3  14       56.19       41.41      9.33 o 
   1   3  14        2.26        8.04      6.38 o 
   2   3  14        2.62        7.12      4.14 o 
   3   3  14       17.39       16.50      6.67 o 
   4   3  14       34.32       21.27      7.54 o 
   5   3  14        0.65        2.92      5.07 o 
  -4   4  14       12.81       20.88      8.90 o 
  -3   4  14       25.36       25.91     11.67 o 
  -2   4  14        3.87        8.83      6.84 o 
  -1   4  14       15.37       19.08      8.09 o 
   0   4  14       25.50       15.09      7.17 o 
   1   4  14       15.38       14.03      8.49 o 
   2   4  14        3.43       -0.09      4.16 o 
   3   4  14       25.19       19.76      5.10 o 
   4   4  14       12.86        2.45      4.95 o 
   5   4  14        6.52      -10.40      6.94 o 
  -4   5  14       11.91        8.76      7.76 o 
  -3   5  14       12.46       20.22     11.32 o 
  -2   5  14       97.42       89.34     13.59 o 
  -1   5  14       28.77       35.99      9.52 o 
   0   5  14        9.07       16.75      6.91 o 
   1   5  14       30.20       26.29      9.32 o 
   2   5  14       96.01       70.39     12.49 o 
   3   5  14       13.06       23.95      7.32 o 
   4   5  14       11.53       15.65      5.35 o 
  -4   6  14        5.98       -8.73     12.03 o 
  -3   6  14        2.41       -2.17      6.74 o 
  -2   6  14      102.98       90.84     13.84 o 
  -1   6  14       13.76       13.83      7.75 o 
   0   6  14      154.49      152.26     15.34 o 
   1   6  14       13.97       20.97     14.27 o 
   2   6  14      105.09       99.25     11.21 o 
   3   6  14        2.45        4.85      5.41 o 
   4   6  14        6.10        0.02      5.84 o 
  -3   7  14        5.31        4.50      8.16 o 
  -2   7  14        3.10       -1.62      6.67 o 
  -1   7  14       14.65        3.64      6.03 o 
   0   7  14        0.00       -1.32      6.49 o 
   1   7  14       14.04       -6.37      7.07 o 
   2   7  14        3.34        4.25      5.72 o 
   3   7  14        5.02        6.83      8.96 o 
  -2   8  14        6.99       14.51      9.32 o 
  -1   8  14       13.22       24.17      9.63 o 
   0   8  14       11.58        9.43     10.38 o 
   1   8  14       13.05       11.32      9.90 o 
   2   8  14        7.05        4.99      7.00 o 
   1   0  15        3.76        1.05      5.61 o 
   2   0  15        1.85        0.91      5.16 o 
   3   0  15        9.21        9.74      6.41 o 
   4   0  15       63.36       68.55     11.02 o 
  -4   1  15       80.51       69.25     11.47 o 
  -3   1  15       35.53       36.05      9.39 o 
  -2   1  15       54.59       49.61      8.05 o 
  -1   1  15       59.35       56.55     10.42 o 
   0   1  15      168.50      228.40     27.95 o 
   1   1  15       60.16       47.27      9.67 o 
   2   1  15       56.03       40.04      7.67 o 
   3   1  15       35.89       29.82      7.20 o 
   4   1  15       80.76       88.32      9.31 o 
  -4   2  15       44.65       49.15     14.53 o 
  -3   2  15        8.44       -2.52      5.75 o 
  -2   2  15       30.34       20.99      8.17 o 
  -1   2  15        0.65        6.00      6.14 o 
   0   2  15       25.61       28.74      7.57 o 
   1   2  15        0.55        3.66      6.25 o 
   2   2  15       31.68       32.72      6.16 o 
   3   2  15        8.52        6.59      4.73 o 
   4   2  15       43.91       48.76      6.84 o 
  -4   3  15        0.00       12.81      9.12 o 
  -3   3  15       17.44       12.59      8.19 o 
  -2   3  15       11.18       12.38      9.32 o 
  -1   3  15       14.22       14.95      7.82 o 
   0   3  15        9.15       10.38      7.33 o 
   1   3  15       13.37       11.72      6.96 o 
   2   3  15       11.00        6.25      4.27 o 
   3   3  15       17.04       16.95      5.54 o 
   4   3  15        0.00       -1.05      4.56 o 
  -4   4  15        7.60        7.86      8.24 o 
  -3   4  15        4.45       -2.64     17.10 o 
  -2   4  15        5.53       12.08      7.69 o 
  -1   4  15       13.96       21.96      8.32 o 
   0   4  15       13.81        6.17     14.39 o 
   1   4  15       14.09       17.45      7.50 o 
   2   4  15        5.76       11.89      5.12 o 
   3   4  15        4.71       11.22      6.17 o 
   4   4  15        7.69        1.20      5.00 o 
  -3   5  15        2.41       -1.60      8.42 o 
  -2   5  15        6.90       16.91      8.27 o 
  -1   5  15        0.97        6.36      6.17 o 
   0   5  15       40.72       58.01     10.92 o 
   1   5  15        0.96        1.62      6.00 o 
   2   5  15        6.53        7.56      4.94 o 
   3   5  15        2.44       -0.13      5.42 o 
  -3   6  15        3.96       17.11      9.33 o 
  -2   6  15       58.17       21.39     12.62 o 
  -1   6  15        4.42        5.14      6.71 o 
   0   6  15       65.63       64.18     11.47 o 
   1   6  15        4.45        3.22     12.62 o 
   2   6  15       57.87       48.11     10.84 o 
   3   6  15        4.16        4.37      7.11 o 
  -2   7  15        5.46       -0.27     10.26 o 
  -1   7  15        2.10        1.30      7.42 o 
   0   7  15        8.38       10.12      7.59 o 
   1   7  15        2.11        9.43      9.67 o 
   2   7  15        5.28       17.50      8.63 o 
   0   0  16        7.77       24.05      9.90 o 
   1   0  16       88.42       70.39     12.26 o 
   2   0  16        1.05        8.72      7.01 o 
   3   0  16        6.44        9.44      6.28 o 
   4   0  16       14.20       30.93     15.83 o 
  -4   1  16       17.50       20.93      7.92 o 
  -3   1  16        0.36        0.08      5.42 o 
  -2   1  16       99.84      102.12     14.10 o 
  -1   1  16       35.80       39.12      9.33 o 
   0   1  16       53.03      100.72     19.57 o 
   1   1  16       35.37       40.39      9.23 o 
   2   1  16       98.59      119.56     14.75 o 
   3   1  16        0.42        7.72      5.93 o 
   4   1  16       17.20       19.01      7.91 o 
  -3   2  16        9.14       13.40      7.93 o 
  -2   2  16        2.17        1.69     10.38 o 
  -1   2  16        8.42       15.36      7.75 o 
   0   2  16        1.36        6.62      6.31 o 
   1   2  16        8.59       27.57      8.59 o 
   2   2  16        2.25       12.88      6.89 o 
   3   2  16        8.92        9.21      7.93 o 
  -3   3  16        3.81       12.66      8.58 o 
  -2   3  16       19.78       17.66      8.37 o 
  -1   3  16       12.00        7.71      7.25 o 
   0   3  16        6.90        6.45      7.07 o 
   1   3  16       12.13       12.48      9.67 o 
   2   3  16       19.33       23.24     11.32 o 
   3   3  16        3.66        4.87      4.79 o 
  -3   4  16        0.08        4.05      6.89 o 
  -2   4  16       59.52       65.03     23.11 o 
  -1   4  16        3.55       -2.50      7.55 o 
   0   4  16       36.06       42.74     15.92 o 
   1   4  16        3.77       20.13      7.79 o 
   2   4  16       60.38       63.49     10.97 o 
   3   4  16        0.10       -2.43      8.58 o 
  -2   5  16       14.93       18.76      9.12 o 
  -1   5  16       10.72       38.82      9.75 o 
   0   5  16       10.38       28.35     12.03 o 
   1   5  16       10.28       18.90      9.20 o 
   2   5  16       15.01        6.84     11.32 o 
  -1   6  16        0.75       -2.04      6.74 o 
   0   6  16       14.90       19.48      8.61 o 
   1   6  16        0.72       17.96      7.83 o 
   1   0  17        0.72        9.47      7.41 o 
   2   0  17      107.45      118.62     15.25 o 
   3   0  17       77.92       90.97     14.67 o 
  -2   1  17        8.31       24.92      9.17 o 
  -1   1  17       27.86       25.88     17.22 o 
   0   1  17       35.07       40.02      9.63 o 
   1   1  17       28.17       29.28      8.67 o 
   2   1  17        8.56       15.12      7.86 o 
  -2   2  17        9.35       -6.03      6.51 o 
  -1   2  17        5.46       11.96      9.79 o 
   0   2  17        8.32       30.04     10.73 o 
   1   2  17        5.56       -0.40      6.16 o 
   2   2  17        9.49       16.10      7.96 o 
  -2   3  17        2.19       13.12     13.80 o 
  -1   3  17       13.44       20.96     22.52 o 
   0   3  17        0.20        2.76      6.74 o 
   1   3  17       12.95        8.85      7.91 o 
   2   3  17        2.24        3.87      7.08 o 
  -1   4  17        3.51        4.97      7.71 o 
   0   4  17       79.61       93.29     20.87 o 
   1   4  17        3.57       12.21      7.22 o 
   0   0  18       13.86       21.22     12.03 o 
   0   1  18       31.64       17.90      8.82 o 
                                                 
